# Supplementary material for: COVID-19 infection: Disease detection and mobile technology
Source: PeerJ. 2020 Nov 9;8:e10345. doi: 10.7717/peerj.10345 (PMC7659622; doi:10.7717/peerj.10345)
Supplement: Supplemental Information 2 [file peerj-08-10345-s002.txt]

dateRep	day	month	year	cases	deaths	countriesAndTerritories	geoId	countryterritoryCode	popData2018	continentExp
10/5/2020	10	5	2020	255	6	Afghanistan	AF	AFG	37172386	Asia
9/5/2020	9	5	2020	215	3	Afghanistan	AF	AFG	37172386	Asia
8/5/2020	8	5	2020	171	2	Afghanistan	AF	AFG	37172386	Asia
7/5/2020	7	5	2020	168	9	Afghanistan	AF	AFG	37172386	Asia
6/5/2020	6	5	2020	330	5	Afghanistan	AF	AFG	37172386	Asia
5/5/2020	5	5	2020	190	5	Afghanistan	AF	AFG	37172386	Asia
4/5/2020	4	5	2020	235	13	Afghanistan	AF	AFG	37172386	Asia
3/5/2020	3	5	2020	134	4	Afghanistan	AF	AFG	37172386	Asia
2/5/2020	2	5	2020	164	4	Afghanistan	AF	AFG	37172386	Asia
1/5/2020	1	5	2020	222	4	Afghanistan	AF	AFG	37172386	Asia
30-04-2020	30	4	2020	122	0	Afghanistan	AF	AFG	37172386	Asia
29-04-2020	29	4	2020	124	3	Afghanistan	AF	AFG	37172386	Asia
28-04-2020	28	4	2020	172	0	Afghanistan	AF	AFG	37172386	Asia
27-04-2020	27	4	2020	68	10	Afghanistan	AF	AFG	37172386	Asia
26-04-2020	26	4	2020	112	4	Afghanistan	AF	AFG	37172386	Asia
25-04-2020	25	4	2020	70	1	Afghanistan	AF	AFG	37172386	Asia
24-04-2020	24	4	2020	105	2	Afghanistan	AF	AFG	37172386	Asia
23-04-2020	23	4	2020	84	4	Afghanistan	AF	AFG	37172386	Asia
22-04-2020	22	4	2020	61	1	Afghanistan	AF	AFG	37172386	Asia
21-04-2020	21	4	2020	35	2	Afghanistan	AF	AFG	37172386	Asia
20-04-2020	20	4	2020	88	3	Afghanistan	AF	AFG	37172386	Asia
19-04-2020	19	4	2020	63	0	Afghanistan	AF	AFG	37172386	Asia
18-04-2020	18	4	2020	51	1	Afghanistan	AF	AFG	37172386	Asia
17-04-2020	17	4	2020	10	4	Afghanistan	AF	AFG	37172386	Asia
16-04-2020	16	4	2020	70	2	Afghanistan	AF	AFG	37172386	Asia
15-04-2020	15	4	2020	49	2	Afghanistan	AF	AFG	37172386	Asia
14-04-2020	14	4	2020	58	3	Afghanistan	AF	AFG	37172386	Asia
13-04-2020	13	4	2020	52	0	Afghanistan	AF	AFG	37172386	Asia
12/4/2020	12	4	2020	34	3	Afghanistan	AF	AFG	37172386	Asia
11/4/2020	11	4	2020	37	0	Afghanistan	AF	AFG	37172386	Asia
10/4/2020	10	4	2020	61	1	Afghanistan	AF	AFG	37172386	Asia
9/4/2020	9	4	2020	56	3	Afghanistan	AF	AFG	37172386	Asia
8/4/2020	8	4	2020	30	4	Afghanistan	AF	AFG	37172386	Asia
7/4/2020	7	4	2020	38	0	Afghanistan	AF	AFG	37172386	Asia
6/4/2020	6	4	2020	29	2	Afghanistan	AF	AFG	37172386	Asia
5/4/2020	5	4	2020	35	1	Afghanistan	AF	AFG	37172386	Asia
4/4/2020	4	4	2020	0	0	Afghanistan	AF	AFG	37172386	Asia
3/4/2020	3	4	2020	43	0	Afghanistan	AF	AFG	37172386	Asia
2/4/2020	2	4	2020	26	0	Afghanistan	AF	AFG	37172386	Asia
1/4/2020	1	4	2020	25	0	Afghanistan	AF	AFG	37172386	Asia
31-03-2020	31	3	2020	27	0	Afghanistan	AF	AFG	37172386	Asia
30-03-2020	30	3	2020	8	1	Afghanistan	AF	AFG	37172386	Asia
29-03-2020	29	3	2020	15	1	Afghanistan	AF	AFG	37172386	Asia
28-03-2020	28	3	2020	16	1	Afghanistan	AF	AFG	37172386	Asia
27-03-2020	27	3	2020	0	0	Afghanistan	AF	AFG	37172386	Asia
26-03-2020	26	3	2020	33	0	Afghanistan	AF	AFG	37172386	Asia
25-03-2020	25	3	2020	2	0	Afghanistan	AF	AFG	37172386	Asia
24-03-2020	24	3	2020	6	1	Afghanistan	AF	AFG	37172386	Asia
23-03-2020	23	3	2020	10	0	Afghanistan	AF	AFG	37172386	Asia
22-03-2020	22	3	2020	0	0	Afghanistan	AF	AFG	37172386	Asia
21-03-2020	21	3	2020	2	0	Afghanistan	AF	AFG	37172386	Asia
20-03-2020	20	3	2020	0	0	Afghanistan	AF	AFG	37172386	Asia
19-03-2020	19	3	2020	0	0	Afghanistan	AF	AFG	37172386	Asia
18-03-2020	18	3	2020	1	0	Afghanistan	AF	AFG	37172386	Asia
17-03-2020	17	3	2020	5	0	Afghanistan	AF	AFG	37172386	Asia
16-03-2020	16	3	2020	6	0	Afghanistan	AF	AFG	37172386	Asia
15-03-2020	15	3	2020	3	0	Afghanistan	AF	AFG	37172386	Asia
11/3/2020	11	3	2020	3	0	Afghanistan	AF	AFG	37172386	Asia
8/3/2020	8	3	2020	3	0	Afghanistan	AF	AFG	37172386	Asia
2/3/2020	2	3	2020	0	0	Afghanistan	AF	AFG	37172386	Asia
1/3/2020	1	3	2020	0	0	Afghanistan	AF	AFG	37172386	Asia
29-02-2020	29	2	2020	0	0	Afghanistan	AF	AFG	37172386	Asia
28-02-2020	28	2	2020	0	0	Afghanistan	AF	AFG	37172386	Asia
27-02-2020	27	2	2020	0	0	Afghanistan	AF	AFG	37172386	Asia
26-02-2020	26	2	2020	0	0	Afghanistan	AF	AFG	37172386	Asia
25-02-2020	25	2	2020	1	0	Afghanistan	AF	AFG	37172386	Asia
24-02-2020	24	2	2020	0	0	Afghanistan	AF	AFG	37172386	Asia
23-02-2020	23	2	2020	0	0	Afghanistan	AF	AFG	37172386	Asia
22-02-2020	22	2	2020	0	0	Afghanistan	AF	AFG	37172386	Asia
21-02-2020	21	2	2020	0	0	Afghanistan	AF	AFG	37172386	Asia
20-02-2020	20	2	2020	0	0	Afghanistan	AF	AFG	37172386	Asia
19-02-2020	19	2	2020	0	0	Afghanistan	AF	AFG	37172386	Asia
18-02-2020	18	2	2020	0	0	Afghanistan	AF	AFG	37172386	Asia
17-02-2020	17	2	2020	0	0	Afghanistan	AF	AFG	37172386	Asia
16-02-2020	16	2	2020	0	0	Afghanistan	AF	AFG	37172386	Asia
15-02-2020	15	2	2020	0	0	Afghanistan	AF	AFG	37172386	Asia
14-02-2020	14	2	2020	0	0	Afghanistan	AF	AFG	37172386	Asia
13-02-2020	13	2	2020	0	0	Afghanistan	AF	AFG	37172386	Asia
12/2/2020	12	2	2020	0	0	Afghanistan	AF	AFG	37172386	Asia
11/2/2020	11	2	2020	0	0	Afghanistan	AF	AFG	37172386	Asia
10/2/2020	10	2	2020	0	0	Afghanistan	AF	AFG	37172386	Asia
9/2/2020	9	2	2020	0	0	Afghanistan	AF	AFG	37172386	Asia
8/2/2020	8	2	2020	0	0	Afghanistan	AF	AFG	37172386	Asia
7/2/2020	7	2	2020	0	0	Afghanistan	AF	AFG	37172386	Asia
6/2/2020	6	2	2020	0	0	Afghanistan	AF	AFG	37172386	Asia
5/2/2020	5	2	2020	0	0	Afghanistan	AF	AFG	37172386	Asia
4/2/2020	4	2	2020	0	0	Afghanistan	AF	AFG	37172386	Asia
3/2/2020	3	2	2020	0	0	Afghanistan	AF	AFG	37172386	Asia
2/2/2020	2	2	2020	0	0	Afghanistan	AF	AFG	37172386	Asia
1/2/2020	1	2	2020	0	0	Afghanistan	AF	AFG	37172386	Asia
31-01-2020	31	1	2020	0	0	Afghanistan	AF	AFG	37172386	Asia
30-01-2020	30	1	2020	0	0	Afghanistan	AF	AFG	37172386	Asia
29-01-2020	29	1	2020	0	0	Afghanistan	AF	AFG	37172386	Asia
28-01-2020	28	1	2020	0	0	Afghanistan	AF	AFG	37172386	Asia
27-01-2020	27	1	2020	0	0	Afghanistan	AF	AFG	37172386	Asia
26-01-2020	26	1	2020	0	0	Afghanistan	AF	AFG	37172386	Asia
25-01-2020	25	1	2020	0	0	Afghanistan	AF	AFG	37172386	Asia
24-01-2020	24	1	2020	0	0	Afghanistan	AF	AFG	37172386	Asia
23-01-2020	23	1	2020	0	0	Afghanistan	AF	AFG	37172386	Asia
22-01-2020	22	1	2020	0	0	Afghanistan	AF	AFG	37172386	Asia
21-01-2020	21	1	2020	0	0	Afghanistan	AF	AFG	37172386	Asia
20-01-2020	20	1	2020	0	0	Afghanistan	AF	AFG	37172386	Asia
19-01-2020	19	1	2020	0	0	Afghanistan	AF	AFG	37172386	Asia
18-01-2020	18	1	2020	0	0	Afghanistan	AF	AFG	37172386	Asia
17-01-2020	17	1	2020	0	0	Afghanistan	AF	AFG	37172386	Asia
16-01-2020	16	1	2020	0	0	Afghanistan	AF	AFG	37172386	Asia
15-01-2020	15	1	2020	0	0	Afghanistan	AF	AFG	37172386	Asia
14-01-2020	14	1	2020	0	0	Afghanistan	AF	AFG	37172386	Asia
13-01-2020	13	1	2020	0	0	Afghanistan	AF	AFG	37172386	Asia
12/1/2020	12	1	2020	0	0	Afghanistan	AF	AFG	37172386	Asia
11/1/2020	11	1	2020	0	0	Afghanistan	AF	AFG	37172386	Asia
10/1/2020	10	1	2020	0	0	Afghanistan	AF	AFG	37172386	Asia
9/1/2020	9	1	2020	0	0	Afghanistan	AF	AFG	37172386	Asia
8/1/2020	8	1	2020	0	0	Afghanistan	AF	AFG	37172386	Asia
7/1/2020	7	1	2020	0	0	Afghanistan	AF	AFG	37172386	Asia
6/1/2020	6	1	2020	0	0	Afghanistan	AF	AFG	37172386	Asia
5/1/2020	5	1	2020	0	0	Afghanistan	AF	AFG	37172386	Asia
4/1/2020	4	1	2020	0	0	Afghanistan	AF	AFG	37172386	Asia
3/1/2020	3	1	2020	0	0	Afghanistan	AF	AFG	37172386	Asia
2/1/2020	2	1	2020	0	0	Afghanistan	AF	AFG	37172386	Asia
1/1/2020	1	1	2020	0	0	Afghanistan	AF	AFG	37172386	Asia
31-12-2019	31	12	2019	0	0	Afghanistan	AF	AFG	37172386	Asia
10/5/2020	10	5	2020	6	0	Albania	AL	ALB	2866376	Europe
9/5/2020	9	5	2020	8	0	Albania	AL	ALB	2866376	Europe
8/5/2020	8	5	2020	10	0	Albania	AL	ALB	2866376	Europe
7/5/2020	7	5	2020	12	0	Albania	AL	ALB	2866376	Europe
6/5/2020	6	5	2020	17	0	Albania	AL	ALB	2866376	Europe
5/5/2020	5	5	2020	8	0	Albania	AL	ALB	2866376	Europe
4/5/2020	4	5	2020	6	0	Albania	AL	ALB	2866376	Europe
3/5/2020	3	5	2020	7	0	Albania	AL	ALB	2866376	Europe
2/5/2020	2	5	2020	9	0	Albania	AL	ALB	2866376	Europe
1/5/2020	1	5	2020	7	0	Albania	AL	ALB	2866376	Europe
30-04-2020	30	4	2020	16	1	Albania	AL	ALB	2866376	Europe
29-04-2020	29	4	2020	14	2	Albania	AL	ALB	2866376	Europe
28-04-2020	28	4	2020	10	0	Albania	AL	ALB	2866376	Europe
27-04-2020	27	4	2020	14	1	Albania	AL	ALB	2866376	Europe
26-04-2020	26	4	2020	34	0	Albania	AL	ALB	2866376	Europe
25-04-2020	25	4	2020	15	0	Albania	AL	ALB	2866376	Europe
24-04-2020	24	4	2020	29	0	Albania	AL	ALB	2866376	Europe
23-04-2020	23	4	2020	25	1	Albania	AL	ALB	2866376	Europe
22-04-2020	22	4	2020	25	0	Albania	AL	ALB	2866376	Europe
21-04-2020	21	4	2020	22	0	Albania	AL	ALB	2866376	Europe
20-04-2020	20	4	2020	14	0	Albania	AL	ALB	2866376	Europe
19-04-2020	19	4	2020	9	0	Albania	AL	ALB	2866376	Europe
18-04-2020	18	4	2020	21	0	Albania	AL	ALB	2866376	Europe
17-04-2020	17	4	2020	24	1	Albania	AL	ALB	2866376	Europe
16-04-2020	16	4	2020	19	1	Albania	AL	ALB	2866376	Europe
15-04-2020	15	4	2020	8	1	Albania	AL	ALB	2866376	Europe
14-04-2020	14	4	2020	21	0	Albania	AL	ALB	2866376	Europe
13-04-2020	13	4	2020	13	0	Albania	AL	ALB	2866376	Europe
12/4/2020	12	4	2020	17	0	Albania	AL	ALB	2866376	Europe
11/4/2020	11	4	2020	7	0	Albania	AL	ALB	2866376	Europe
10/4/2020	10	4	2020	9	1	Albania	AL	ALB	2866376	Europe
9/4/2020	9	4	2020	17	0	Albania	AL	ALB	2866376	Europe
8/4/2020	8	4	2020	6	0	Albania	AL	ALB	2866376	Europe
7/4/2020	7	4	2020	16	1	Albania	AL	ALB	2866376	Europe
6/4/2020	6	4	2020	28	2	Albania	AL	ALB	2866376	Europe
5/4/2020	5	4	2020	29	2	Albania	AL	ALB	2866376	Europe
4/4/2020	4	4	2020	27	1	Albania	AL	ALB	2866376	Europe
3/4/2020	3	4	2020	18	1	Albania	AL	ALB	2866376	Europe
2/4/2020	2	4	2020	16	0	Albania	AL	ALB	2866376	Europe
1/4/2020	1	4	2020	20	3	Albania	AL	ALB	2866376	Europe
31-03-2020	31	3	2020	11	2	Albania	AL	ALB	2866376	Europe
30-03-2020	30	3	2020	15	0	Albania	AL	ALB	2866376	Europe
29-03-2020	29	3	2020	11	1	Albania	AL	ALB	2866376	Europe
28-03-2020	28	3	2020	12	3	Albania	AL	ALB	2866376	Europe
27-03-2020	27	3	2020	28	1	Albania	AL	ALB	2866376	Europe
26-03-2020	26	3	2020	23	0	Albania	AL	ALB	2866376	Europe
25-03-2020	25	3	2020	23	1	Albania	AL	ALB	2866376	Europe
24-03-2020	24	3	2020	11	2	Albania	AL	ALB	2866376	Europe
23-03-2020	23	3	2020	13	0	Albania	AL	ALB	2866376	Europe
22-03-2020	22	3	2020	6	0	Albania	AL	ALB	2866376	Europe
21-03-2020	21	3	2020	0	0	Albania	AL	ALB	2866376	Europe
20-03-2020	20	3	2020	11	0	Albania	AL	ALB	2866376	Europe
19-03-2020	19	3	2020	4	1	Albania	AL	ALB	2866376	Europe
18-03-2020	18	3	2020	4	0	Albania	AL	ALB	2866376	Europe
17-03-2020	17	3	2020	9	0	Albania	AL	ALB	2866376	Europe
16-03-2020	16	3	2020	4	0	Albania	AL	ALB	2866376	Europe
15-03-2020	15	3	2020	5	0	Albania	AL	ALB	2866376	Europe
14-03-2020	14	3	2020	10	0	Albania	AL	ALB	2866376	Europe
13-03-2020	13	3	2020	12	0	Albania	AL	ALB	2866376	Europe
12/3/2020	12	3	2020	1	1	Albania	AL	ALB	2866376	Europe
11/3/2020	11	3	2020	4	0	Albania	AL	ALB	2866376	Europe
10/3/2020	10	3	2020	4	0	Albania	AL	ALB	2866376	Europe
9/3/2020	9	3	2020	2	0	Albania	AL	ALB	2866376	Europe
10/5/2020	10	5	2020	189	6	Algeria	DZ	DZA	42228429	Africa
9/5/2020	9	5	2020	187	5	Algeria	DZ	DZA	42228429	Africa
8/5/2020	8	5	2020	185	7	Algeria	DZ	DZA	42228429	Africa
7/5/2020	7	5	2020	159	6	Algeria	DZ	DZA	42228429	Africa
6/5/2020	6	5	2020	190	5	Algeria	DZ	DZA	42228429	Africa
5/5/2020	5	5	2020	174	2	Algeria	DZ	DZA	42228429	Africa
4/5/2020	4	5	2020	179	4	Algeria	DZ	DZA	42228429	Africa
3/5/2020	3	5	2020	141	6	Algeria	DZ	DZA	42228429	Africa
2/5/2020	2	5	2020	148	3	Algeria	DZ	DZA	42228429	Africa
1/5/2020	1	5	2020	158	6	Algeria	DZ	DZA	42228429	Africa
30-04-2020	30	4	2020	199	7	Algeria	DZ	DZA	42228429	Africa
29-04-2020	29	4	2020	132	5	Algeria	DZ	DZA	42228429	Africa
28-04-2020	28	4	2020	135	7	Algeria	DZ	DZA	42228429	Africa
27-04-2020	27	4	2020	126	6	Algeria	DZ	DZA	42228429	Africa
26-04-2020	26	4	2020	129	4	Algeria	DZ	DZA	42228429	Africa
25-04-2020	25	4	2020	120	8	Algeria	DZ	DZA	42228429	Africa
24-04-2020	24	4	2020	97	5	Algeria	DZ	DZA	42228429	Africa
23-04-2020	23	4	2020	99	10	Algeria	DZ	DZA	42228429	Africa
22-04-2020	22	4	2020	93	8	Algeria	DZ	DZA	42228429	Africa
21-04-2020	21	4	2020	89	9	Algeria	DZ	DZA	42228429	Africa
20-04-2020	20	4	2020	94	8	Algeria	DZ	DZA	42228429	Africa
19-04-2020	19	4	2020	117	3	Algeria	DZ	DZA	42228429	Africa
18-04-2020	18	4	2020	150	16	Algeria	DZ	DZA	42228429	Africa
17-04-2020	17	4	2020	108	12	Algeria	DZ	DZA	42228429	Africa
16-04-2020	16	4	2020	90	11	Algeria	DZ	DZA	42228429	Africa
15-04-2020	15	4	2020	87	12	Algeria	DZ	DZA	42228429	Africa
14-04-2020	14	4	2020	69	20	Algeria	DZ	DZA	42228429	Africa
13-04-2020	13	4	2020	89	18	Algeria	DZ	DZA	42228429	Africa
12/4/2020	12	4	2020	64	19	Algeria	DZ	DZA	42228429	Africa
11/4/2020	11	4	2020	95	21	Algeria	DZ	DZA	42228429	Africa
10/4/2020	10	4	2020	94	30	Algeria	DZ	DZA	42228429	Africa
9/4/2020	9	4	2020	104	12	Algeria	DZ	DZA	42228429	Africa
8/4/2020	8	4	2020	45	20	Algeria	DZ	DZA	42228429	Africa
7/4/2020	7	4	2020	103	21	Algeria	DZ	DZA	42228429	Africa
6/4/2020	6	4	2020	69	22	Algeria	DZ	DZA	42228429	Africa
5/4/2020	5	4	2020	80	25	Algeria	DZ	DZA	42228429	Africa
4/4/2020	4	4	2020	185	42	Algeria	DZ	DZA	42228429	Africa
3/4/2020	3	4	2020	139	5	Algeria	DZ	DZA	42228429	Africa
2/4/2020	2	4	2020	131	14	Algeria	DZ	DZA	42228429	Africa
1/4/2020	1	4	2020	132	9	Algeria	DZ	DZA	42228429	Africa
31-03-2020	31	3	2020	73	4	Algeria	DZ	DZA	42228429	Africa
30-03-2020	30	3	2020	57	2	Algeria	DZ	DZA	42228429	Africa
29-03-2020	29	3	2020	45	3	Algeria	DZ	DZA	42228429	Africa
28-03-2020	28	3	2020	42	1	Algeria	DZ	DZA	42228429	Africa
27-03-2020	27	3	2020	65	4	Algeria	DZ	DZA	42228429	Africa
26-03-2020	26	3	2020	38	2	Algeria	DZ	DZA	42228429	Africa
25-03-2020	25	3	2020	34	2	Algeria	DZ	DZA	42228429	Africa
24-03-2020	24	3	2020	29	0	Algeria	DZ	DZA	42228429	Africa
23-03-2020	23	3	2020	62	2	Algeria	DZ	DZA	42228429	Africa
22-03-2020	22	3	2020	37	5	Algeria	DZ	DZA	42228429	Africa
21-03-2020	21	3	2020	12	3	Algeria	DZ	DZA	42228429	Africa
20-03-2020	20	3	2020	18	1	Algeria	DZ	DZA	42228429	Africa
19-03-2020	19	3	2020	12	1	Algeria	DZ	DZA	42228429	Africa
18-03-2020	18	3	2020	2	1	Algeria	DZ	DZA	42228429	Africa
17-03-2020	17	3	2020	10	0	Algeria	DZ	DZA	42228429	Africa
16-03-2020	16	3	2020	11	2	Algeria	DZ	DZA	42228429	Africa
15-03-2020	15	3	2020	11	0	Algeria	DZ	DZA	42228429	Africa
14-03-2020	14	3	2020	1	1	Algeria	DZ	DZA	42228429	Africa
13-03-2020	13	3	2020	5	1	Algeria	DZ	DZA	42228429	Africa
12/3/2020	12	3	2020	0	0	Algeria	DZ	DZA	42228429	Africa
9/3/2020	9	3	2020	3	0	Algeria	DZ	DZA	42228429	Africa
6/3/2020	6	3	2020	5	0	Algeria	DZ	DZA	42228429	Africa
5/3/2020	5	3	2020	7	0	Algeria	DZ	DZA	42228429	Africa
4/3/2020	4	3	2020	2	0	Algeria	DZ	DZA	42228429	Africa
2/3/2020	2	3	2020	0	0	Algeria	DZ	DZA	42228429	Africa
1/3/2020	1	3	2020	2	0	Algeria	DZ	DZA	42228429	Africa
29-02-2020	29	2	2020	0	0	Algeria	DZ	DZA	42228429	Africa
28-02-2020	28	2	2020	0	0	Algeria	DZ	DZA	42228429	Africa
27-02-2020	27	2	2020	0	0	Algeria	DZ	DZA	42228429	Africa
26-02-2020	26	2	2020	1	0	Algeria	DZ	DZA	42228429	Africa
25-02-2020	25	2	2020	0	0	Algeria	DZ	DZA	42228429	Africa
24-02-2020	24	2	2020	0	0	Algeria	DZ	DZA	42228429	Africa
23-02-2020	23	2	2020	0	0	Algeria	DZ	DZA	42228429	Africa
22-02-2020	22	2	2020	0	0	Algeria	DZ	DZA	42228429	Africa
21-02-2020	21	2	2020	0	0	Algeria	DZ	DZA	42228429	Africa
20-02-2020	20	2	2020	0	0	Algeria	DZ	DZA	42228429	Africa
19-02-2020	19	2	2020	0	0	Algeria	DZ	DZA	42228429	Africa
18-02-2020	18	2	2020	0	0	Algeria	DZ	DZA	42228429	Africa
17-02-2020	17	2	2020	0	0	Algeria	DZ	DZA	42228429	Africa
16-02-2020	16	2	2020	0	0	Algeria	DZ	DZA	42228429	Africa
15-02-2020	15	2	2020	0	0	Algeria	DZ	DZA	42228429	Africa
14-02-2020	14	2	2020	0	0	Algeria	DZ	DZA	42228429	Africa
13-02-2020	13	2	2020	0	0	Algeria	DZ	DZA	42228429	Africa
12/2/2020	12	2	2020	0	0	Algeria	DZ	DZA	42228429	Africa
11/2/2020	11	2	2020	0	0	Algeria	DZ	DZA	42228429	Africa
10/2/2020	10	2	2020	0	0	Algeria	DZ	DZA	42228429	Africa
9/2/2020	9	2	2020	0	0	Algeria	DZ	DZA	42228429	Africa
8/2/2020	8	2	2020	0	0	Algeria	DZ	DZA	42228429	Africa
7/2/2020	7	2	2020	0	0	Algeria	DZ	DZA	42228429	Africa
6/2/2020	6	2	2020	0	0	Algeria	DZ	DZA	42228429	Africa
5/2/2020	5	2	2020	0	0	Algeria	DZ	DZA	42228429	Africa
4/2/2020	4	2	2020	0	0	Algeria	DZ	DZA	42228429	Africa
3/2/2020	3	2	2020	0	0	Algeria	DZ	DZA	42228429	Africa
2/2/2020	2	2	2020	0	0	Algeria	DZ	DZA	42228429	Africa
1/2/2020	1	2	2020	0	0	Algeria	DZ	DZA	42228429	Africa
31-01-2020	31	1	2020	0	0	Algeria	DZ	DZA	42228429	Africa
30-01-2020	30	1	2020	0	0	Algeria	DZ	DZA	42228429	Africa
29-01-2020	29	1	2020	0	0	Algeria	DZ	DZA	42228429	Africa
28-01-2020	28	1	2020	0	0	Algeria	DZ	DZA	42228429	Africa
27-01-2020	27	1	2020	0	0	Algeria	DZ	DZA	42228429	Africa
26-01-2020	26	1	2020	0	0	Algeria	DZ	DZA	42228429	Africa
25-01-2020	25	1	2020	0	0	Algeria	DZ	DZA	42228429	Africa
24-01-2020	24	1	2020	0	0	Algeria	DZ	DZA	42228429	Africa
23-01-2020	23	1	2020	0	0	Algeria	DZ	DZA	42228429	Africa
22-01-2020	22	1	2020	0	0	Algeria	DZ	DZA	42228429	Africa
21-01-2020	21	1	2020	0	0	Algeria	DZ	DZA	42228429	Africa
20-01-2020	20	1	2020	0	0	Algeria	DZ	DZA	42228429	Africa
19-01-2020	19	1	2020	0	0	Algeria	DZ	DZA	42228429	Africa
18-01-2020	18	1	2020	0	0	Algeria	DZ	DZA	42228429	Africa
17-01-2020	17	1	2020	0	0	Algeria	DZ	DZA	42228429	Africa
16-01-2020	16	1	2020	0	0	Algeria	DZ	DZA	42228429	Africa
15-01-2020	15	1	2020	0	0	Algeria	DZ	DZA	42228429	Africa
14-01-2020	14	1	2020	0	0	Algeria	DZ	DZA	42228429	Africa
13-01-2020	13	1	2020	0	0	Algeria	DZ	DZA	42228429	Africa
12/1/2020	12	1	2020	0	0	Algeria	DZ	DZA	42228429	Africa
11/1/2020	11	1	2020	0	0	Algeria	DZ	DZA	42228429	Africa
10/1/2020	10	1	2020	0	0	Algeria	DZ	DZA	42228429	Africa
9/1/2020	9	1	2020	0	0	Algeria	DZ	DZA	42228429	Africa
8/1/2020	8	1	2020	0	0	Algeria	DZ	DZA	42228429	Africa
7/1/2020	7	1	2020	0	0	Algeria	DZ	DZA	42228429	Africa
6/1/2020	6	1	2020	0	0	Algeria	DZ	DZA	42228429	Africa
5/1/2020	5	1	2020	0	0	Algeria	DZ	DZA	42228429	Africa
4/1/2020	4	1	2020	0	0	Algeria	DZ	DZA	42228429	Africa
3/1/2020	3	1	2020	0	0	Algeria	DZ	DZA	42228429	Africa
2/1/2020	2	1	2020	0	0	Algeria	DZ	DZA	42228429	Africa
1/1/2020	1	1	2020	0	0	Algeria	DZ	DZA	42228429	Africa
31-12-2019	31	12	2019	0	0	Algeria	DZ	DZA	42228429	Africa
10/5/2020	10	5	2020	2	1	Andorra	AD	AND	77006	Europe
9/5/2020	9	5	2020	0	0	Andorra	AD	AND	77006	Europe
8/5/2020	8	5	2020	1	1	Andorra	AD	AND	77006	Europe
7/5/2020	7	5	2020	0	0	Andorra	AD	AND	77006	Europe
6/5/2020	6	5	2020	1	1	Andorra	AD	AND	77006	Europe
5/5/2020	5	5	2020	2	0	Andorra	AD	AND	77006	Europe
4/5/2020	4	5	2020	1	1	Andorra	AD	AND	77006	Europe
3/5/2020	3	5	2020	1	1	Andorra	AD	AND	77006	Europe
2/5/2020	2	5	2020	1	1	Andorra	AD	AND	77006	Europe
1/5/2020	1	5	2020	2	0	Andorra	AD	AND	77006	Europe
30-04-2020	30	4	2020	0	1	Andorra	AD	AND	77006	Europe
29-04-2020	29	4	2020	0	1	Andorra	AD	AND	77006	Europe
28-04-2020	28	4	2020	3	0	Andorra	AD	AND	77006	Europe
27-04-2020	27	4	2020	7	0	Andorra	AD	AND	77006	Europe
26-04-2020	26	4	2020	2	0	Andorra	AD	AND	77006	Europe
25-04-2020	25	4	2020	7	3	Andorra	AD	AND	77006	Europe
24-04-2020	24	4	2020	1	0	Andorra	AD	AND	77006	Europe
23-04-2020	23	4	2020	6	0	Andorra	AD	AND	77006	Europe
22-04-2020	22	4	2020	0	1	Andorra	AD	AND	77006	Europe
21-04-2020	21	4	2020	4	0	Andorra	AD	AND	77006	Europe
20-04-2020	20	4	2020	9	1	Andorra	AD	AND	77006	Europe
19-04-2020	19	4	2020	8	0	Andorra	AD	AND	77006	Europe
18-04-2020	18	4	2020	14	2	Andorra	AD	AND	77006	Europe
17-04-2020	17	4	2020	9	0	Andorra	AD	AND	77006	Europe
16-04-2020	16	4	2020	14	2	Andorra	AD	AND	77006	Europe
15-04-2020	15	4	2020	13	2	Andorra	AD	AND	77006	Europe
14-04-2020	14	4	2020	8	0	Andorra	AD	AND	77006	Europe
13-04-2020	13	4	2020	16	1	Andorra	AD	AND	77006	Europe
12/4/2020	12	4	2020	21	2	Andorra	AD	AND	77006	Europe
11/4/2020	11	4	2020	18	1	Andorra	AD	AND	77006	Europe
10/4/2020	10	4	2020	19	2	Andorra	AD	AND	77006	Europe
9/4/2020	9	4	2020	19	1	Andorra	AD	AND	77006	Europe
8/4/2020	8	4	2020	19	1	Andorra	AD	AND	77006	Europe
7/4/2020	7	4	2020	25	3	Andorra	AD	AND	77006	Europe
6/4/2020	6	4	2020	35	1	Andorra	AD	AND	77006	Europe
5/4/2020	5	4	2020	27	1	Andorra	AD	AND	77006	Europe
4/4/2020	4	4	2020	11	1	Andorra	AD	AND	77006	Europe
3/4/2020	3	4	2020	38	1	Andorra	AD	AND	77006	Europe
2/4/2020	2	4	2020	14	2	Andorra	AD	AND	77006	Europe
1/4/2020	1	4	2020	6	4	Andorra	AD	AND	77006	Europe
31-03-2020	31	3	2020	36	2	Andorra	AD	AND	77006	Europe
30-03-2020	30	3	2020	26	2	Andorra	AD	AND	77006	Europe
29-03-2020	29	3	2020	41	1	Andorra	AD	AND	77006	Europe
28-03-2020	28	3	2020	43	0	Andorra	AD	AND	77006	Europe
27-03-2020	27	3	2020	36	3	Andorra	AD	AND	77006	Europe
26-03-2020	26	3	2020	24	0	Andorra	AD	AND	77006	Europe
25-03-2020	25	3	2020	31	0	Andorra	AD	AND	77006	Europe
24-03-2020	24	3	2020	20	0	Andorra	AD	AND	77006	Europe
23-03-2020	23	3	2020	25	0	Andorra	AD	AND	77006	Europe
22-03-2020	22	3	2020	13	0	Andorra	AD	AND	77006	Europe
21-03-2020	21	3	2020	0	0	Andorra	AD	AND	77006	Europe
20-03-2020	20	3	2020	22	0	Andorra	AD	AND	77006	Europe
19-03-2020	19	3	2020	39	0	Andorra	AD	AND	77006	Europe
18-03-2020	18	3	2020	0	0	Andorra	AD	AND	77006	Europe
17-03-2020	17	3	2020	9	0	Andorra	AD	AND	77006	Europe
16-03-2020	16	3	2020	3	0	Andorra	AD	AND	77006	Europe
14-03-2020	14	3	2020	1	0	Andorra	AD	AND	77006	Europe
3/3/2020	3	3	2020	1	0	Andorra	AD	AND	77006	Europe
10/5/2020	10	5	2020	0	0	Angola	AO	AGO	30809762	Africa
9/5/2020	9	5	2020	7	0	Angola	AO	AGO	30809762	Africa
8/5/2020	8	5	2020	0	0	Angola	AO	AGO	30809762	Africa
7/5/2020	7	5	2020	0	0	Angola	AO	AGO	30809762	Africa
6/5/2020	6	5	2020	1	0	Angola	AO	AGO	30809762	Africa
5/5/2020	5	5	2020	0	0	Angola	AO	AGO	30809762	Africa
4/5/2020	4	5	2020	0	0	Angola	AO	AGO	30809762	Africa
3/5/2020	3	5	2020	6	0	Angola	AO	AGO	30809762	Africa
2/5/2020	2	5	2020	2	0	Angola	AO	AGO	30809762	Africa
1/5/2020	1	5	2020	0	0	Angola	AO	AGO	30809762	Africa
30-04-2020	30	4	2020	0	0	Angola	AO	AGO	30809762	Africa
29-04-2020	29	4	2020	0	0	Angola	AO	AGO	30809762	Africa
28-04-2020	28	4	2020	1	0	Angola	AO	AGO	30809762	Africa
27-04-2020	27	4	2020	1	0	Angola	AO	AGO	30809762	Africa
26-04-2020	26	4	2020	0	0	Angola	AO	AGO	30809762	Africa
25-04-2020	25	4	2020	0	0	Angola	AO	AGO	30809762	Africa
24-04-2020	24	4	2020	1	0	Angola	AO	AGO	30809762	Africa
23-04-2020	23	4	2020	0	0	Angola	AO	AGO	30809762	Africa
22-04-2020	22	4	2020	0	0	Angola	AO	AGO	30809762	Africa
21-04-2020	21	4	2020	0	0	Angola	AO	AGO	30809762	Africa
20-04-2020	20	4	2020	0	0	Angola	AO	AGO	30809762	Africa
19-04-2020	19	4	2020	5	0	Angola	AO	AGO	30809762	Africa
18-04-2020	18	4	2020	0	0	Angola	AO	AGO	30809762	Africa
17-04-2020	17	4	2020	0	0	Angola	AO	AGO	30809762	Africa
16-04-2020	16	4	2020	0	0	Angola	AO	AGO	30809762	Africa
15-04-2020	15	4	2020	0	0	Angola	AO	AGO	30809762	Africa
14-04-2020	14	4	2020	0	0	Angola	AO	AGO	30809762	Africa
13-04-2020	13	4	2020	0	0	Angola	AO	AGO	30809762	Africa
12/4/2020	12	4	2020	0	0	Angola	AO	AGO	30809762	Africa
11/4/2020	11	4	2020	0	0	Angola	AO	AGO	30809762	Africa
10/4/2020	10	4	2020	0	0	Angola	AO	AGO	30809762	Africa
9/4/2020	9	4	2020	2	0	Angola	AO	AGO	30809762	Africa
8/4/2020	8	4	2020	1	0	Angola	AO	AGO	30809762	Africa
7/4/2020	7	4	2020	2	0	Angola	AO	AGO	30809762	Africa
6/4/2020	6	4	2020	4	0	Angola	AO	AGO	30809762	Africa
5/4/2020	5	4	2020	2	0	Angola	AO	AGO	30809762	Africa
4/4/2020	4	4	2020	0	0	Angola	AO	AGO	30809762	Africa
3/4/2020	3	4	2020	0	0	Angola	AO	AGO	30809762	Africa
2/4/2020	2	4	2020	1	0	Angola	AO	AGO	30809762	Africa
1/4/2020	1	4	2020	0	0	Angola	AO	AGO	30809762	Africa
31-03-2020	31	3	2020	0	0	Angola	AO	AGO	30809762	Africa
30-03-2020	30	3	2020	3	2	Angola	AO	AGO	30809762	Africa
29-03-2020	29	3	2020	0	0	Angola	AO	AGO	30809762	Africa
28-03-2020	28	3	2020	1	0	Angola	AO	AGO	30809762	Africa
27-03-2020	27	3	2020	1	0	Angola	AO	AGO	30809762	Africa
26-03-2020	26	3	2020	0	0	Angola	AO	AGO	30809762	Africa
25-03-2020	25	3	2020	0	0	Angola	AO	AGO	30809762	Africa
24-03-2020	24	3	2020	0	0	Angola	AO	AGO	30809762	Africa
23-03-2020	23	3	2020	0	0	Angola	AO	AGO	30809762	Africa
22-03-2020	22	3	2020	2	0	Angola	AO	AGO	30809762	Africa
10/5/2020	10	5	2020	0	0	Anguilla	AI			America
9/5/2020	9	5	2020	0	0	Anguilla	AI			America
8/5/2020	8	5	2020	0	0	Anguilla	AI			America
7/5/2020	7	5	2020	0	0	Anguilla	AI			America
6/5/2020	6	5	2020	0	0	Anguilla	AI			America
5/5/2020	5	5	2020	0	0	Anguilla	AI			America
4/5/2020	4	5	2020	0	0	Anguilla	AI			America
3/5/2020	3	5	2020	0	0	Anguilla	AI			America
2/5/2020	2	5	2020	0	0	Anguilla	AI			America
1/5/2020	1	5	2020	0	0	Anguilla	AI			America
30-04-2020	30	4	2020	0	0	Anguilla	AI			America
29-04-2020	29	4	2020	0	0	Anguilla	AI			America
28-04-2020	28	4	2020	0	0	Anguilla	AI			America
27-04-2020	27	4	2020	0	0	Anguilla	AI			America
26-04-2020	26	4	2020	0	0	Anguilla	AI			America
25-04-2020	25	4	2020	0	0	Anguilla	AI			America
24-04-2020	24	4	2020	0	0	Anguilla	AI			America
23-04-2020	23	4	2020	0	0	Anguilla	AI			America
22-04-2020	22	4	2020	0	0	Anguilla	AI			America
21-04-2020	21	4	2020	0	0	Anguilla	AI			America
20-04-2020	20	4	2020	0	0	Anguilla	AI			America
19-04-2020	19	4	2020	0	0	Anguilla	AI			America
18-04-2020	18	4	2020	0	0	Anguilla	AI			America
17-04-2020	17	4	2020	0	0	Anguilla	AI			America
16-04-2020	16	4	2020	0	0	Anguilla	AI			America
15-04-2020	15	4	2020	0	0	Anguilla	AI			America
14-04-2020	14	4	2020	0	0	Anguilla	AI			America
13-04-2020	13	4	2020	0	0	Anguilla	AI			America
12/4/2020	12	4	2020	0	0	Anguilla	AI			America
11/4/2020	11	4	2020	0	0	Anguilla	AI			America
10/4/2020	10	4	2020	0	0	Anguilla	AI			America
9/4/2020	9	4	2020	0	0	Anguilla	AI			America
8/4/2020	8	4	2020	0	0	Anguilla	AI			America
7/4/2020	7	4	2020	0	0	Anguilla	AI			America
6/4/2020	6	4	2020	0	0	Anguilla	AI			America
5/4/2020	5	4	2020	0	0	Anguilla	AI			America
4/4/2020	4	4	2020	0	0	Anguilla	AI			America
3/4/2020	3	4	2020	1	0	Anguilla	AI			America
2/4/2020	2	4	2020	0	0	Anguilla	AI			America
1/4/2020	1	4	2020	0	0	Anguilla	AI			America
31-03-2020	31	3	2020	0	0	Anguilla	AI			America
30-03-2020	30	3	2020	0	0	Anguilla	AI			America
29-03-2020	29	3	2020	0	0	Anguilla	AI			America
28-03-2020	28	3	2020	0	0	Anguilla	AI			America
27-03-2020	27	3	2020	2	0	Anguilla	AI			America
10/5/2020	10	5	2020	0	0	Antigua_and_Barbuda	AG	ATG	96286	America
9/5/2020	9	5	2020	0	0	Antigua_and_Barbuda	AG	ATG	96286	America
8/5/2020	8	5	2020	0	0	Antigua_and_Barbuda	AG	ATG	96286	America
7/5/2020	7	5	2020	0	0	Antigua_and_Barbuda	AG	ATG	96286	America
6/5/2020	6	5	2020	0	0	Antigua_and_Barbuda	AG	ATG	96286	America
5/5/2020	5	5	2020	0	0	Antigua_and_Barbuda	AG	ATG	96286	America
4/5/2020	4	5	2020	0	0	Antigua_and_Barbuda	AG	ATG	96286	America
3/5/2020	3	5	2020	0	0	Antigua_and_Barbuda	AG	ATG	96286	America
2/5/2020	2	5	2020	1	0	Antigua_and_Barbuda	AG	ATG	96286	America
1/5/2020	1	5	2020	0	0	Antigua_and_Barbuda	AG	ATG	96286	America
30-04-2020	30	4	2020	0	0	Antigua_and_Barbuda	AG	ATG	96286	America
29-04-2020	29	4	2020	0	0	Antigua_and_Barbuda	AG	ATG	96286	America
28-04-2020	28	4	2020	0	0	Antigua_and_Barbuda	AG	ATG	96286	America
27-04-2020	27	4	2020	0	0	Antigua_and_Barbuda	AG	ATG	96286	America
26-04-2020	26	4	2020	0	0	Antigua_and_Barbuda	AG	ATG	96286	America
25-04-2020	25	4	2020	0	0	Antigua_and_Barbuda	AG	ATG	96286	America
24-04-2020	24	4	2020	0	0	Antigua_and_Barbuda	AG	ATG	96286	America
23-04-2020	23	4	2020	0	0	Antigua_and_Barbuda	AG	ATG	96286	America
22-04-2020	22	4	2020	1	0	Antigua_and_Barbuda	AG	ATG	96286	America
21-04-2020	21	4	2020	0	1	Antigua_and_Barbuda	AG	ATG	96286	America
20-04-2020	20	4	2020	0	0	Antigua_and_Barbuda	AG	ATG	96286	America
19-04-2020	19	4	2020	0	0	Antigua_and_Barbuda	AG	ATG	96286	America
18-04-2020	18	4	2020	0	0	Antigua_and_Barbuda	AG	ATG	96286	America
17-04-2020	17	4	2020	0	0	Antigua_and_Barbuda	AG	ATG	96286	America
16-04-2020	16	4	2020	0	0	Antigua_and_Barbuda	AG	ATG	96286	America
15-04-2020	15	4	2020	0	0	Antigua_and_Barbuda	AG	ATG	96286	America
14-04-2020	14	4	2020	2	0	Antigua_and_Barbuda	AG	ATG	96286	America
13-04-2020	13	4	2020	0	0	Antigua_and_Barbuda	AG	ATG	96286	America
12/4/2020	12	4	2020	0	0	Antigua_and_Barbuda	AG	ATG	96286	America
11/4/2020	11	4	2020	2	0	Antigua_and_Barbuda	AG	ATG	96286	America
10/4/2020	10	4	2020	4	2	Antigua_and_Barbuda	AG	ATG	96286	America
9/4/2020	9	4	2020	0	0	Antigua_and_Barbuda	AG	ATG	96286	America
8/4/2020	8	4	2020	0	0	Antigua_and_Barbuda	AG	ATG	96286	America
7/4/2020	7	4	2020	0	0	Antigua_and_Barbuda	AG	ATG	96286	America
6/4/2020	6	4	2020	0	0	Antigua_and_Barbuda	AG	ATG	96286	America
5/4/2020	5	4	2020	0	0	Antigua_and_Barbuda	AG	ATG	96286	America
4/4/2020	4	4	2020	6	0	Antigua_and_Barbuda	AG	ATG	96286	America
3/4/2020	3	4	2020	2	0	Antigua_and_Barbuda	AG	ATG	96286	America
2/4/2020	2	4	2020	0	0	Antigua_and_Barbuda	AG	ATG	96286	America
1/4/2020	1	4	2020	0	0	Antigua_and_Barbuda	AG	ATG	96286	America
31-03-2020	31	3	2020	0	0	Antigua_and_Barbuda	AG	ATG	96286	America
30-03-2020	30	3	2020	0	0	Antigua_and_Barbuda	AG	ATG	96286	America
29-03-2020	29	3	2020	0	0	Antigua_and_Barbuda	AG	ATG	96286	America
28-03-2020	28	3	2020	0	0	Antigua_and_Barbuda	AG	ATG	96286	America
27-03-2020	27	3	2020	4	0	Antigua_and_Barbuda	AG	ATG	96286	America
26-03-2020	26	3	2020	0	0	Antigua_and_Barbuda	AG	ATG	96286	America
25-03-2020	25	3	2020	2	0	Antigua_and_Barbuda	AG	ATG	96286	America
24-03-2020	24	3	2020	0	0	Antigua_and_Barbuda	AG	ATG	96286	America
23-03-2020	23	3	2020	0	0	Antigua_and_Barbuda	AG	ATG	96286	America
22-03-2020	22	3	2020	0	0	Antigua_and_Barbuda	AG	ATG	96286	America
21-03-2020	21	3	2020	0	0	Antigua_and_Barbuda	AG	ATG	96286	America
15-03-2020	15	3	2020	1	0	Antigua_and_Barbuda	AG	ATG	96286	America
10/5/2020	10	5	2020	165	7	Argentina	AR	ARG	44494502	America
9/5/2020	9	5	2020	240	11	Argentina	AR	ARG	44494502	America
8/5/2020	8	5	2020	163	9	Argentina	AR	ARG	44494502	America
7/5/2020	7	5	2020	188	9	Argentina	AR	ARG	44494502	America
6/5/2020	6	5	2020	133	4	Argentina	AR	ARG	44494502	America
5/5/2020	5	5	2020	104	14	Argentina	AR	ARG	44494502	America
4/5/2020	4	5	2020	102	9	Argentina	AR	ARG	44494502	America
3/5/2020	3	5	2020	149	12	Argentina	AR	ARG	44494502	America
2/5/2020	2	5	2020	104	7	Argentina	AR	ARG	44494502	America
1/5/2020	1	5	2020	143	4	Argentina	AR	ARG	44494502	America
30-04-2020	30	4	2020	158	7	Argentina	AR	ARG	44494502	America
29-04-2020	29	4	2020	124	10	Argentina	AR	ARG	44494502	America
28-04-2020	28	4	2020	223	11	Argentina	AR	ARG	44494502	America
27-04-2020	27	4	2020	0	1	Argentina	AR	ARG	44494502	America
26-04-2020	26	4	2020	344	18	Argentina	AR	ARG	44494502	America
25-04-2020	25	4	2020	0	2	Argentina	AR	ARG	44494502	America
24-04-2020	24	4	2020	147	6	Argentina	AR	ARG	44494502	America
23-04-2020	23	4	2020	144	8	Argentina	AR	ARG	44494502	America
22-04-2020	22	4	2020	112	9	Argentina	AR	ARG	44494502	America
21-04-2020	21	4	2020	90	8	Argentina	AR	ARG	44494502	America
20-04-2020	20	4	2020	102	2	Argentina	AR	ARG	44494502	America
19-04-2020	19	4	2020	170	10	Argentina	AR	ARG	44494502	America
18-04-2020	18	4	2020	98	7	Argentina	AR	ARG	44494502	America
17-04-2020	17	4	2020	128	6	Argentina	AR	ARG	44494502	America
16-04-2020	16	4	2020	0	4	Argentina	AR	ARG	44494502	America
15-04-2020	15	4	2020	160	7	Argentina	AR	ARG	44494502	America
14-04-2020	14	4	2020	69	3	Argentina	AR	ARG	44494502	America
13-04-2020	13	4	2020	66	6	Argentina	AR	ARG	44494502	America
12/4/2020	12	4	2020	162	7	Argentina	AR	ARG	44494502	America
11/4/2020	11	4	2020	81	3	Argentina	AR	ARG	44494502	America
10/4/2020	10	4	2020	99	14	Argentina	AR	ARG	44494502	America
9/4/2020	9	4	2020	80	5	Argentina	AR	ARG	44494502	America
8/4/2020	8	4	2020	87	7	Argentina	AR	ARG	44494502	America
7/4/2020	7	4	2020	74	7	Argentina	AR	ARG	44494502	America
6/4/2020	6	4	2020	103	3	Argentina	AR	ARG	44494502	America
5/4/2020	5	4	2020	186	6	Argentina	AR	ARG	44494502	America
4/4/2020	4	4	2020	132	3	Argentina	AR	ARG	44494502	America
3/4/2020	3	4	2020	0	3	Argentina	AR	ARG	44494502	America
2/4/2020	2	4	2020	167	7	Argentina	AR	ARG	44494502	America
1/4/2020	1	4	2020	0	0	Argentina	AR	ARG	44494502	America
31-03-2020	31	3	2020	146	4	Argentina	AR	ARG	44494502	America
30-03-2020	30	3	2020	75	1	Argentina	AR	ARG	44494502	America
29-03-2020	29	3	2020	55	2	Argentina	AR	ARG	44494502	America
28-03-2020	28	3	2020	101	5	Argentina	AR	ARG	44494502	America
27-03-2020	27	3	2020	87	4	Argentina	AR	ARG	44494502	America
26-03-2020	26	3	2020	115	2	Argentina	AR	ARG	44494502	America
25-03-2020	25	3	2020	86	2	Argentina	AR	ARG	44494502	America
24-03-2020	24	3	2020	35	0	Argentina	AR	ARG	44494502	America
23-03-2020	23	3	2020	41	0	Argentina	AR	ARG	44494502	America
22-03-2020	22	3	2020	67	1	Argentina	AR	ARG	44494502	America
21-03-2020	21	3	2020	30	0	Argentina	AR	ARG	44494502	America
20-03-2020	20	3	2020	31	1	Argentina	AR	ARG	44494502	America
19-03-2020	19	3	2020	18	0	Argentina	AR	ARG	44494502	America
18-03-2020	18	3	2020	14	0	Argentina	AR	ARG	44494502	America
17-03-2020	17	3	2020	9	0	Argentina	AR	ARG	44494502	America
16-03-2020	16	3	2020	11	0	Argentina	AR	ARG	44494502	America
15-03-2020	15	3	2020	11	0	Argentina	AR	ARG	44494502	America
14-03-2020	14	3	2020	3	1	Argentina	AR	ARG	44494502	America
13-03-2020	13	3	2020	12	0	Argentina	AR	ARG	44494502	America
11/3/2020	11	3	2020	7	0	Argentina	AR	ARG	44494502	America
9/3/2020	9	3	2020	3	0	Argentina	AR	ARG	44494502	America
8/3/2020	8	3	2020	1	1	Argentina	AR	ARG	44494502	America
7/3/2020	7	3	2020	6	0	Argentina	AR	ARG	44494502	America
6/3/2020	6	3	2020	1	0	Argentina	AR	ARG	44494502	America
4/3/2020	4	3	2020	1	0	Argentina	AR	ARG	44494502	America
10/5/2020	10	5	2020	146	1	Armenia	AM	ARM	2951776	Europe
9/5/2020	9	5	2020	145	1	Armenia	AM	ARM	2951776	Europe
8/5/2020	8	5	2020	102	2	Armenia	AM	ARM	2951776	Europe
7/5/2020	7	5	2020	163	0	Armenia	AM	ARM	2951776	Europe
6/5/2020	6	5	2020	112	1	Armenia	AM	ARM	2951776	Europe
5/5/2020	5	5	2020	121	4	Armenia	AM	ARM	2951776	Europe
4/5/2020	4	5	2020	113	2	Armenia	AM	ARM	2951776	Europe
3/5/2020	3	5	2020	125	0	Armenia	AM	ARM	2951776	Europe
2/5/2020	2	5	2020	82	1	Armenia	AM	ARM	2951776	Europe
1/5/2020	1	5	2020	134	2	Armenia	AM	ARM	2951776	Europe
30-04-2020	30	4	2020	0	0	Armenia	AM	ARM	2951776	Europe
29-04-2020	29	4	2020	65	0	Armenia	AM	ARM	2951776	Europe
28-04-2020	28	4	2020	59	1	Armenia	AM	ARM	2951776	Europe
27-04-2020	27	4	2020	62	1	Armenia	AM	ARM	2951776	Europe
26-04-2020	26	4	2020	69	0	Armenia	AM	ARM	2951776	Europe
25-04-2020	25	4	2020	81	1	Armenia	AM	ARM	2951776	Europe
24-04-2020	24	4	2020	73	3	Armenia	AM	ARM	2951776	Europe
23-04-2020	23	4	2020	50	0	Armenia	AM	ARM	2951776	Europe
22-04-2020	22	4	2020	72	0	Armenia	AM	ARM	2951776	Europe
21-04-2020	21	4	2020	62	2	Armenia	AM	ARM	2951776	Europe
20-04-2020	20	4	2020	48	2	Armenia	AM	ARM	2951776	Europe
19-04-2020	19	4	2020	43	0	Armenia	AM	ARM	2951776	Europe
18-04-2020	18	4	2020	47	1	Armenia	AM	ARM	2951776	Europe
17-04-2020	17	4	2020	42	1	Armenia	AM	ARM	2951776	Europe
16-04-2020	16	4	2020	48	1	Armenia	AM	ARM	2951776	Europe
15-04-2020	15	4	2020	72	3	Armenia	AM	ARM	2951776	Europe
14-04-2020	14	4	2020	26	1	Armenia	AM	ARM	2951776	Europe
13-04-2020	13	4	2020	46	0	Armenia	AM	ARM	2951776	Europe
12/4/2020	12	4	2020	30	2	Armenia	AM	ARM	2951776	Europe
11/4/2020	11	4	2020	16	1	Armenia	AM	ARM	2951776	Europe
10/4/2020	10	4	2020	40	1	Armenia	AM	ARM	2951776	Europe
9/4/2020	9	4	2020	28	1	Armenia	AM	ARM	2951776	Europe
8/4/2020	8	4	2020	20	0	Armenia	AM	ARM	2951776	Europe
7/4/2020	7	4	2020	11	1	Armenia	AM	ARM	2951776	Europe
6/4/2020	6	4	2020	52	0	Armenia	AM	ARM	2951776	Europe
5/4/2020	5	4	2020	34	0	Armenia	AM	ARM	2951776	Europe
4/4/2020	4	4	2020	73	3	Armenia	AM	ARM	2951776	Europe
3/4/2020	3	4	2020	92	1	Armenia	AM	ARM	2951776	Europe
2/4/2020	2	4	2020	39	0	Armenia	AM	ARM	2951776	Europe
1/4/2020	1	4	2020	50	0	Armenia	AM	ARM	2951776	Europe
31-03-2020	31	3	2020	58	0	Armenia	AM	ARM	2951776	Europe
30-03-2020	30	3	2020	0	0	Armenia	AM	ARM	2951776	Europe
29-03-2020	29	3	2020	52	2	Armenia	AM	ARM	2951776	Europe
28-03-2020	28	3	2020	43	0	Armenia	AM	ARM	2951776	Europe
27-03-2020	27	3	2020	39	1	Armenia	AM	ARM	2951776	Europe
26-03-2020	26	3	2020	25	0	Armenia	AM	ARM	2951776	Europe
25-03-2020	25	3	2020	71	0	Armenia	AM	ARM	2951776	Europe
24-03-2020	24	3	2020	4	0	Armenia	AM	ARM	2951776	Europe
23-03-2020	23	3	2020	30	0	Armenia	AM	ARM	2951776	Europe
22-03-2020	22	3	2020	24	0	Armenia	AM	ARM	2951776	Europe
21-03-2020	21	3	2020	14	0	Armenia	AM	ARM	2951776	Europe
20-03-2020	20	3	2020	7	0	Armenia	AM	ARM	2951776	Europe
19-03-2020	19	3	2020	37	0	Armenia	AM	ARM	2951776	Europe
18-03-2020	18	3	2020	26	0	Armenia	AM	ARM	2951776	Europe
17-03-2020	17	3	2020	22	0	Armenia	AM	ARM	2951776	Europe
16-03-2020	16	3	2020	10	0	Armenia	AM	ARM	2951776	Europe
15-03-2020	15	3	2020	7	0	Armenia	AM	ARM	2951776	Europe
14-03-2020	14	3	2020	7	0	Armenia	AM	ARM	2951776	Europe
13-03-2020	13	3	2020	2	0	Armenia	AM	ARM	2951776	Europe
12/3/2020	12	3	2020	3	0	Armenia	AM	ARM	2951776	Europe
2/3/2020	2	3	2020	0	0	Armenia	AM	ARM	2951776	Europe
1/3/2020	1	3	2020	1	0	Armenia	AM	ARM	2951776	Europe
29-02-2020	29	2	2020	0	0	Armenia	AM	ARM	2951776	Europe
28-02-2020	28	2	2020	0	0	Armenia	AM	ARM	2951776	Europe
27-02-2020	27	2	2020	0	0	Armenia	AM	ARM	2951776	Europe
26-02-2020	26	2	2020	0	0	Armenia	AM	ARM	2951776	Europe
25-02-2020	25	2	2020	0	0	Armenia	AM	ARM	2951776	Europe
24-02-2020	24	2	2020	0	0	Armenia	AM	ARM	2951776	Europe
23-02-2020	23	2	2020	0	0	Armenia	AM	ARM	2951776	Europe
22-02-2020	22	2	2020	0	0	Armenia	AM	ARM	2951776	Europe
21-02-2020	21	2	2020	0	0	Armenia	AM	ARM	2951776	Europe
20-02-2020	20	2	2020	0	0	Armenia	AM	ARM	2951776	Europe
19-02-2020	19	2	2020	0	0	Armenia	AM	ARM	2951776	Europe
18-02-2020	18	2	2020	0	0	Armenia	AM	ARM	2951776	Europe
17-02-2020	17	2	2020	0	0	Armenia	AM	ARM	2951776	Europe
16-02-2020	16	2	2020	0	0	Armenia	AM	ARM	2951776	Europe
15-02-2020	15	2	2020	0	0	Armenia	AM	ARM	2951776	Europe
14-02-2020	14	2	2020	0	0	Armenia	AM	ARM	2951776	Europe
13-02-2020	13	2	2020	0	0	Armenia	AM	ARM	2951776	Europe
12/2/2020	12	2	2020	0	0	Armenia	AM	ARM	2951776	Europe
11/2/2020	11	2	2020	0	0	Armenia	AM	ARM	2951776	Europe
10/2/2020	10	2	2020	0	0	Armenia	AM	ARM	2951776	Europe
9/2/2020	9	2	2020	0	0	Armenia	AM	ARM	2951776	Europe
8/2/2020	8	2	2020	0	0	Armenia	AM	ARM	2951776	Europe
7/2/2020	7	2	2020	0	0	Armenia	AM	ARM	2951776	Europe
6/2/2020	6	2	2020	0	0	Armenia	AM	ARM	2951776	Europe
5/2/2020	5	2	2020	0	0	Armenia	AM	ARM	2951776	Europe
4/2/2020	4	2	2020	0	0	Armenia	AM	ARM	2951776	Europe
3/2/2020	3	2	2020	0	0	Armenia	AM	ARM	2951776	Europe
2/2/2020	2	2	2020	0	0	Armenia	AM	ARM	2951776	Europe
1/2/2020	1	2	2020	0	0	Armenia	AM	ARM	2951776	Europe
31-01-2020	31	1	2020	0	0	Armenia	AM	ARM	2951776	Europe
30-01-2020	30	1	2020	0	0	Armenia	AM	ARM	2951776	Europe
29-01-2020	29	1	2020	0	0	Armenia	AM	ARM	2951776	Europe
28-01-2020	28	1	2020	0	0	Armenia	AM	ARM	2951776	Europe
27-01-2020	27	1	2020	0	0	Armenia	AM	ARM	2951776	Europe
26-01-2020	26	1	2020	0	0	Armenia	AM	ARM	2951776	Europe
25-01-2020	25	1	2020	0	0	Armenia	AM	ARM	2951776	Europe
24-01-2020	24	1	2020	0	0	Armenia	AM	ARM	2951776	Europe
23-01-2020	23	1	2020	0	0	Armenia	AM	ARM	2951776	Europe
22-01-2020	22	1	2020	0	0	Armenia	AM	ARM	2951776	Europe
21-01-2020	21	1	2020	0	0	Armenia	AM	ARM	2951776	Europe
20-01-2020	20	1	2020	0	0	Armenia	AM	ARM	2951776	Europe
19-01-2020	19	1	2020	0	0	Armenia	AM	ARM	2951776	Europe
18-01-2020	18	1	2020	0	0	Armenia	AM	ARM	2951776	Europe
17-01-2020	17	1	2020	0	0	Armenia	AM	ARM	2951776	Europe
16-01-2020	16	1	2020	0	0	Armenia	AM	ARM	2951776	Europe
15-01-2020	15	1	2020	0	0	Armenia	AM	ARM	2951776	Europe
14-01-2020	14	1	2020	0	0	Armenia	AM	ARM	2951776	Europe
13-01-2020	13	1	2020	0	0	Armenia	AM	ARM	2951776	Europe
12/1/2020	12	1	2020	0	0	Armenia	AM	ARM	2951776	Europe
11/1/2020	11	1	2020	0	0	Armenia	AM	ARM	2951776	Europe
10/1/2020	10	1	2020	0	0	Armenia	AM	ARM	2951776	Europe
9/1/2020	9	1	2020	0	0	Armenia	AM	ARM	2951776	Europe
8/1/2020	8	1	2020	0	0	Armenia	AM	ARM	2951776	Europe
7/1/2020	7	1	2020	0	0	Armenia	AM	ARM	2951776	Europe
6/1/2020	6	1	2020	0	0	Armenia	AM	ARM	2951776	Europe
5/1/2020	5	1	2020	0	0	Armenia	AM	ARM	2951776	Europe
4/1/2020	4	1	2020	0	0	Armenia	AM	ARM	2951776	Europe
3/1/2020	3	1	2020	0	0	Armenia	AM	ARM	2951776	Europe
2/1/2020	2	1	2020	0	0	Armenia	AM	ARM	2951776	Europe
1/1/2020	1	1	2020	0	0	Armenia	AM	ARM	2951776	Europe
31-12-2019	31	12	2019	0	0	Armenia	AM	ARM	2951776	Europe
10/5/2020	10	5	2020	0	0	Aruba	AW	ABW	105845	America
9/5/2020	9	5	2020	0	0	Aruba	AW	ABW	105845	America
8/5/2020	8	5	2020	0	1	Aruba	AW	ABW	105845	America
7/5/2020	7	5	2020	1	0	Aruba	AW	ABW	105845	America
6/5/2020	6	5	2020	0	0	Aruba	AW	ABW	105845	America
5/5/2020	5	5	2020	0	0	Aruba	AW	ABW	105845	America
4/5/2020	4	5	2020	0	0	Aruba	AW	ABW	105845	America
3/5/2020	3	5	2020	0	0	Aruba	AW	ABW	105845	America
2/5/2020	2	5	2020	0	0	Aruba	AW	ABW	105845	America
1/5/2020	1	5	2020	0	0	Aruba	AW	ABW	105845	America
30-04-2020	30	4	2020	0	0	Aruba	AW	ABW	105845	America
29-04-2020	29	4	2020	0	0	Aruba	AW	ABW	105845	America
28-04-2020	28	4	2020	0	0	Aruba	AW	ABW	105845	America
27-04-2020	27	4	2020	0	0	Aruba	AW	ABW	105845	America
26-04-2020	26	4	2020	0	0	Aruba	AW	ABW	105845	America
25-04-2020	25	4	2020	0	0	Aruba	AW	ABW	105845	America
24-04-2020	24	4	2020	0	0	Aruba	AW	ABW	105845	America
23-04-2020	23	4	2020	3	0	Aruba	AW	ABW	105845	America
22-04-2020	22	4	2020	0	0	Aruba	AW	ABW	105845	America
21-04-2020	21	4	2020	0	0	Aruba	AW	ABW	105845	America
20-04-2020	20	4	2020	1	0	Aruba	AW	ABW	105845	America
19-04-2020	19	4	2020	0	0	Aruba	AW	ABW	105845	America
18-04-2020	18	4	2020	1	1	Aruba	AW	ABW	105845	America
17-04-2020	17	4	2020	2	0	Aruba	AW	ABW	105845	America
16-04-2020	16	4	2020	1	1	Aruba	AW	ABW	105845	America
15-04-2020	15	4	2020	0	0	Aruba	AW	ABW	105845	America
14-04-2020	14	4	2020	0	0	Aruba	AW	ABW	105845	America
13-04-2020	13	4	2020	0	0	Aruba	AW	ABW	105845	America
12/4/2020	12	4	2020	6	0	Aruba	AW	ABW	105845	America
11/4/2020	11	4	2020	4	0	Aruba	AW	ABW	105845	America
10/4/2020	10	4	2020	5	0	Aruba	AW	ABW	105845	America
9/4/2020	9	4	2020	3	0	Aruba	AW	ABW	105845	America
8/4/2020	8	4	2020	3	0	Aruba	AW	ABW	105845	America
7/4/2020	7	4	2020	7	0	Aruba	AW	ABW	105845	America
6/4/2020	6	4	2020	0	0	Aruba	AW	ABW	105845	America
5/4/2020	5	4	2020	2	0	Aruba	AW	ABW	105845	America
4/4/2020	4	4	2020	2	0	Aruba	AW	ABW	105845	America
3/4/2020	3	4	2020	5	0	Aruba	AW	ABW	105845	America
2/4/2020	2	4	2020	0	0	Aruba	AW	ABW	105845	America
1/4/2020	1	4	2020	5	0	Aruba	AW	ABW	105845	America
30-03-2020	30	3	2020	22	0	Aruba	AW	ABW	105845	America
29-03-2020	29	3	2020	0	0	Aruba	AW	ABW	105845	America
28-03-2020	28	3	2020	0	0	Aruba	AW	ABW	105845	America
27-03-2020	27	3	2020	9	0	Aruba	AW	ABW	105845	America
26-03-2020	26	3	2020	2	0	Aruba	AW	ABW	105845	America
25-03-2020	25	3	2020	5	0	Aruba	AW	ABW	105845	America
24-03-2020	24	3	2020	8	0	Aruba	AW	ABW	105845	America
20-03-2020	20	3	2020	2	0	Aruba	AW	ABW	105845	America
13-03-2020	13	3	2020	2	0	Aruba	AW	ABW	105845	America
10/5/2020	10	5	2020	15	0	Australia	AU	AUS	24992369	Oceania
9/5/2020	9	5	2020	18	0	Australia	AU	AUS	24992369	Oceania
8/5/2020	8	5	2020	21	0	Australia	AU	AUS	24992369	Oceania
7/5/2020	7	5	2020	26	1	Australia	AU	AUS	24992369	Oceania
6/5/2020	6	5	2020	24	1	Australia	AU	AUS	24992369	Oceania
5/5/2020	5	5	2020	24	0	Australia	AU	AUS	24992369	Oceania
4/5/2020	4	5	2020	18	2	Australia	AU	AUS	24992369	Oceania
3/5/2020	3	5	2020	16	0	Australia	AU	AUS	24992369	Oceania
2/5/2020	2	5	2020	5	1	Australia	AU	AUS	24992369	Oceania
1/5/2020	1	5	2020	16	2	Australia	AU	AUS	24992369	Oceania
30-04-2020	30	4	2020	8	2	Australia	AU	AUS	24992369	Oceania
29-04-2020	29	4	2020	13	4	Australia	AU	AUS	24992369	Oceania
28-04-2020	28	4	2020	12	1	Australia	AU	AUS	24992369	Oceania
27-04-2020	27	4	2020	10	2	Australia	AU	AUS	24992369	Oceania
26-04-2020	26	4	2020	16	2	Australia	AU	AUS	24992369	Oceania
25-04-2020	25	4	2020	20	4	Australia	AU	AUS	24992369	Oceania
24-04-2020	24	4	2020	13	1	Australia	AU	AUS	24992369	Oceania
23-04-2020	23	4	2020	7	0	Australia	AU	AUS	24992369	Oceania
22-04-2020	22	4	2020	22	3	Australia	AU	AUS	24992369	Oceania
21-04-2020	21	4	2020	13	1	Australia	AU	AUS	24992369	Oceania
20-04-2020	20	4	2020	26	1	Australia	AU	AUS	24992369	Oceania
19-04-2020	19	4	2020	53	2	Australia	AU	AUS	24992369	Oceania
18-04-2020	18	4	2020	36	4	Australia	AU	AUS	24992369	Oceania
17-04-2020	17	4	2020	39	0	Australia	AU	AUS	24992369	Oceania
16-04-2020	16	4	2020	42	2	Australia	AU	AUS	24992369	Oceania
15-04-2020	15	4	2020	50	0	Australia	AU	AUS	24992369	Oceania
14-04-2020	14	4	2020	44	0	Australia	AU	AUS	24992369	Oceania
13-04-2020	13	4	2020	33	4	Australia	AU	AUS	24992369	Oceania
12/4/2020	12	4	2020	51	3	Australia	AU	AUS	24992369	Oceania
11/4/2020	11	4	2020	86	2	Australia	AU	AUS	24992369	Oceania
10/4/2020	10	4	2020	100	2	Australia	AU	AUS	24992369	Oceania
9/4/2020	9	4	2020	96	5	Australia	AU	AUS	24992369	Oceania
8/4/2020	8	4	2020	112	3	Australia	AU	AUS	24992369	Oceania
7/4/2020	7	4	2020	100	6	Australia	AU	AUS	24992369	Oceania
6/4/2020	6	4	2020	57	2	Australia	AU	AUS	24992369	Oceania
5/4/2020	5	4	2020	139	4	Australia	AU	AUS	24992369	Oceania
4/4/2020	4	4	2020	324	7	Australia	AU	AUS	24992369	Oceania
3/4/2020	3	4	2020	248	2	Australia	AU	AUS	24992369	Oceania
2/4/2020	2	4	2020	269	1	Australia	AU	AUS	24992369	Oceania
1/4/2020	1	4	2020	150	1	Australia	AU	AUS	24992369	Oceania
31-03-2020	31	3	2020	464	3	Australia	AU	AUS	24992369	Oceania
30-03-2020	30	3	2020	284	2	Australia	AU	AUS	24992369	Oceania
29-03-2020	29	3	2020	431	1	Australia	AU	AUS	24992369	Oceania
28-03-2020	28	3	2020	212	0	Australia	AU	AUS	24992369	Oceania
27-03-2020	27	3	2020	367	2	Australia	AU	AUS	24992369	Oceania
26-03-2020	26	3	2020	376	3	Australia	AU	AUS	24992369	Oceania
25-03-2020	25	3	2020	600	1	Australia	AU	AUS	24992369	Oceania
24-03-2020	24	3	2020	114	0	Australia	AU	AUS	24992369	Oceania
23-03-2020	23	3	2020	611	0	Australia	AU	AUS	24992369	Oceania
22-03-2020	22	3	2020	224	0	Australia	AU	AUS	24992369	Oceania
21-03-2020	21	3	2020	165	1	Australia	AU	AUS	24992369	Oceania
20-03-2020	20	3	2020	144	0	Australia	AU	AUS	24992369	Oceania
19-03-2020	19	3	2020	111	1	Australia	AU	AUS	24992369	Oceania
18-03-2020	18	3	2020	79	0	Australia	AU	AUS	24992369	Oceania
17-03-2020	17	3	2020	77	0	Australia	AU	AUS	24992369	Oceania
16-03-2020	16	3	2020	49	2	Australia	AU	AUS	24992369	Oceania
15-03-2020	15	3	2020	52	0	Australia	AU	AUS	24992369	Oceania
14-03-2020	14	3	2020	41	0	Australia	AU	AUS	24992369	Oceania
13-03-2020	13	3	2020	30	0	Australia	AU	AUS	24992369	Oceania
12/3/2020	12	3	2020	14	0	Australia	AU	AUS	24992369	Oceania
11/3/2020	11	3	2020	12	0	Australia	AU	AUS	24992369	Oceania
10/3/2020	10	3	2020	20	0	Australia	AU	AUS	24992369	Oceania
9/3/2020	9	3	2020	6	0	Australia	AU	AUS	24992369	Oceania
8/3/2020	8	3	2020	11	1	Australia	AU	AUS	24992369	Oceania
7/3/2020	7	3	2020	4	0	Australia	AU	AUS	24992369	Oceania
6/3/2020	6	3	2020	7	0	Australia	AU	AUS	24992369	Oceania
5/3/2020	5	3	2020	11	1	Australia	AU	AUS	24992369	Oceania
4/3/2020	4	3	2020	8	0	Australia	AU	AUS	24992369	Oceania
3/3/2020	3	3	2020	4	0	Australia	AU	AUS	24992369	Oceania
2/3/2020	2	3	2020	3	0	Australia	AU	AUS	24992369	Oceania
1/3/2020	1	3	2020	1	1	Australia	AU	AUS	24992369	Oceania
29-02-2020	29	2	2020	2	0	Australia	AU	AUS	24992369	Oceania
28-02-2020	28	2	2020	0	0	Australia	AU	AUS	24992369	Oceania
27-02-2020	27	2	2020	1	0	Australia	AU	AUS	24992369	Oceania
26-02-2020	26	2	2020	0	0	Australia	AU	AUS	24992369	Oceania
25-02-2020	25	2	2020	0	0	Australia	AU	AUS	24992369	Oceania
24-02-2020	24	2	2020	0	0	Australia	AU	AUS	24992369	Oceania
23-02-2020	23	2	2020	1	0	Australia	AU	AUS	24992369	Oceania
22-02-2020	22	2	2020	4	0	Australia	AU	AUS	24992369	Oceania
21-02-2020	21	2	2020	2	0	Australia	AU	AUS	24992369	Oceania
20-02-2020	20	2	2020	0	0	Australia	AU	AUS	24992369	Oceania
19-02-2020	19	2	2020	0	0	Australia	AU	AUS	24992369	Oceania
18-02-2020	18	2	2020	0	0	Australia	AU	AUS	24992369	Oceania
17-02-2020	17	2	2020	0	0	Australia	AU	AUS	24992369	Oceania
16-02-2020	16	2	2020	0	0	Australia	AU	AUS	24992369	Oceania
15-02-2020	15	2	2020	0	0	Australia	AU	AUS	24992369	Oceania
14-02-2020	14	2	2020	1	0	Australia	AU	AUS	24992369	Oceania
13-02-2020	13	2	2020	0	0	Australia	AU	AUS	24992369	Oceania
12/2/2020	12	2	2020	0	0	Australia	AU	AUS	24992369	Oceania
11/2/2020	11	2	2020	0	0	Australia	AU	AUS	24992369	Oceania
10/2/2020	10	2	2020	0	0	Australia	AU	AUS	24992369	Oceania
9/2/2020	9	2	2020	0	0	Australia	AU	AUS	24992369	Oceania
8/2/2020	8	2	2020	0	0	Australia	AU	AUS	24992369	Oceania
7/2/2020	7	2	2020	1	0	Australia	AU	AUS	24992369	Oceania
6/2/2020	6	2	2020	1	0	Australia	AU	AUS	24992369	Oceania
5/2/2020	5	2	2020	1	0	Australia	AU	AUS	24992369	Oceania
4/2/2020	4	2	2020	0	0	Australia	AU	AUS	24992369	Oceania
3/2/2020	3	2	2020	0	0	Australia	AU	AUS	24992369	Oceania
2/2/2020	2	2	2020	2	0	Australia	AU	AUS	24992369	Oceania
1/2/2020	1	2	2020	2	0	Australia	AU	AUS	24992369	Oceania
31-01-2020	31	1	2020	1	0	Australia	AU	AUS	24992369	Oceania
30-01-2020	30	1	2020	2	0	Australia	AU	AUS	24992369	Oceania
29-01-2020	29	1	2020	0	0	Australia	AU	AUS	24992369	Oceania
28-01-2020	28	1	2020	0	0	Australia	AU	AUS	24992369	Oceania
27-01-2020	27	1	2020	0	0	Australia	AU	AUS	24992369	Oceania
26-01-2020	26	1	2020	3	0	Australia	AU	AUS	24992369	Oceania
25-01-2020	25	1	2020	1	0	Australia	AU	AUS	24992369	Oceania
24-01-2020	24	1	2020	0	0	Australia	AU	AUS	24992369	Oceania
23-01-2020	23	1	2020	0	0	Australia	AU	AUS	24992369	Oceania
22-01-2020	22	1	2020	0	0	Australia	AU	AUS	24992369	Oceania
21-01-2020	21	1	2020	0	0	Australia	AU	AUS	24992369	Oceania
20-01-2020	20	1	2020	0	0	Australia	AU	AUS	24992369	Oceania
19-01-2020	19	1	2020	0	0	Australia	AU	AUS	24992369	Oceania
18-01-2020	18	1	2020	0	0	Australia	AU	AUS	24992369	Oceania
17-01-2020	17	1	2020	0	0	Australia	AU	AUS	24992369	Oceania
16-01-2020	16	1	2020	0	0	Australia	AU	AUS	24992369	Oceania
15-01-2020	15	1	2020	0	0	Australia	AU	AUS	24992369	Oceania
14-01-2020	14	1	2020	0	0	Australia	AU	AUS	24992369	Oceania
13-01-2020	13	1	2020	0	0	Australia	AU	AUS	24992369	Oceania
12/1/2020	12	1	2020	0	0	Australia	AU	AUS	24992369	Oceania
11/1/2020	11	1	2020	0	0	Australia	AU	AUS	24992369	Oceania
10/1/2020	10	1	2020	0	0	Australia	AU	AUS	24992369	Oceania
9/1/2020	9	1	2020	0	0	Australia	AU	AUS	24992369	Oceania
8/1/2020	8	1	2020	0	0	Australia	AU	AUS	24992369	Oceania
7/1/2020	7	1	2020	0	0	Australia	AU	AUS	24992369	Oceania
6/1/2020	6	1	2020	0	0	Australia	AU	AUS	24992369	Oceania
5/1/2020	5	1	2020	0	0	Australia	AU	AUS	24992369	Oceania
4/1/2020	4	1	2020	0	0	Australia	AU	AUS	24992369	Oceania
3/1/2020	3	1	2020	0	0	Australia	AU	AUS	24992369	Oceania
2/1/2020	2	1	2020	0	0	Australia	AU	AUS	24992369	Oceania
1/1/2020	1	1	2020	0	0	Australia	AU	AUS	24992369	Oceania
31-12-2019	31	12	2019	0	0	Australia	AU	AUS	24992369	Oceania
10/5/2020	10	5	2020	42	1	Austria	AT	AUT	8847037	Europe
9/5/2020	9	5	2020	62	5	Austria	AT	AUT	8847037	Europe
8/5/2020	8	5	2020	22	1	Austria	AT	AUT	8847037	Europe
7/5/2020	7	5	2020	65	2	Austria	AT	AUT	8847037	Europe
6/5/2020	6	5	2020	17	6	Austria	AT	AUT	8847037	Europe
5/5/2020	5	5	2020	31	2	Austria	AT	AUT	8847037	Europe
4/5/2020	4	5	2020	68	2	Austria	AT	AUT	8847037	Europe
3/5/2020	3	5	2020	12	7	Austria	AT	AUT	8847037	Europe
2/5/2020	2	5	2020	34	5	Austria	AT	AUT	8847037	Europe
1/5/2020	1	5	2020	60	4	Austria	AT	AUT	8847037	Europe
30-04-2020	30	4	2020	50	11	Austria	AT	AUT	8847037	Europe
29-04-2020	29	4	2020	58	20	Austria	AT	AUT	8847037	Europe
28-04-2020	28	4	2020	67	7	Austria	AT	AUT	8847037	Europe
27-04-2020	27	4	2020	55	6	Austria	AT	AUT	8847037	Europe
26-04-2020	26	4	2020	66	23	Austria	AT	AUT	8847037	Europe
25-04-2020	25	4	2020	83	5	Austria	AT	AUT	8847037	Europe
24-04-2020	24	4	2020	61	14	Austria	AT	AUT	8847037	Europe
23-04-2020	23	4	2020	91	31	Austria	AT	AUT	8847037	Europe
22-04-2020	22	4	2020	50	1	Austria	AT	AUT	8847037	Europe
21-04-2020	21	4	2020	73	10	Austria	AT	AUT	8847037	Europe
20-04-2020	20	4	2020	48	9	Austria	AT	AUT	8847037	Europe
19-04-2020	19	4	2020	59	12	Austria	AT	AUT	8847037	Europe
18-04-2020	18	4	2020	155	21	Austria	AT	AUT	8847037	Europe
17-04-2020	17	4	2020	78	17	Austria	AT	AUT	8847037	Europe
16-04-2020	16	4	2020	136	9	Austria	AT	AUT	8847037	Europe
15-04-2020	15	4	2020	191	16	Austria	AT	AUT	8847037	Europe
14-04-2020	14	4	2020	106	18	Austria	AT	AUT	8847037	Europe
13-04-2020	13	4	2020	130	13	Austria	AT	AUT	8847037	Europe
12/4/2020	12	4	2020	247	18	Austria	AT	AUT	8847037	Europe
11/4/2020	11	4	2020	312	24	Austria	AT	AUT	8847037	Europe
10/4/2020	10	4	2020	279	22	Austria	AT	AUT	8847037	Europe
9/4/2020	9	4	2020	329	30	Austria	AT	AUT	8847037	Europe
8/4/2020	8	4	2020	343	23	Austria	AT	AUT	8847037	Europe
7/4/2020	7	4	2020	314	16	Austria	AT	AUT	8847037	Europe
6/4/2020	6	4	2020	217	18	Austria	AT	AUT	8847037	Europe
5/4/2020	5	4	2020	241	18	Austria	AT	AUT	8847037	Europe
4/4/2020	4	4	2020	396	10	Austria	AT	AUT	8847037	Europe
3/4/2020	3	4	2020	418	12	Austria	AT	AUT	8847037	Europe
2/4/2020	2	4	2020	529	18	Austria	AT	AUT	8847037	Europe
1/4/2020	1	4	2020	564	20	Austria	AT	AUT	8847037	Europe
31-03-2020	31	3	2020	805	22	Austria	AT	AUT	8847037	Europe
30-03-2020	30	3	2020	522	18	Austria	AT	AUT	8847037	Europe
29-03-2020	29	3	2020	594	0	Austria	AT	AUT	8847037	Europe
28-03-2020	28	3	2020	668	16	Austria	AT	AUT	8847037	Europe
27-03-2020	27	3	2020	1141	18	Austria	AT	AUT	8847037	Europe
26-03-2020	26	3	2020	606	4	Austria	AT	AUT	8847037	Europe
25-03-2020	25	3	2020	796	5	Austria	AT	AUT	8847037	Europe
24-03-2020	24	3	2020	855	9	Austria	AT	AUT	8847037	Europe
23-03-2020	23	3	2020	607	8	Austria	AT	AUT	8847037	Europe
22-03-2020	22	3	2020	375	2	Austria	AT	AUT	8847037	Europe
21-03-2020	21	3	2020	453	0	Austria	AT	AUT	8847037	Europe
20-03-2020	20	3	2020	550	2	Austria	AT	AUT	8847037	Europe
19-03-2020	19	3	2020	314	1	Austria	AT	AUT	8847037	Europe
18-03-2020	18	3	2020	316	0	Austria	AT	AUT	8847037	Europe
17-03-2020	17	3	2020	156	2	Austria	AT	AUT	8847037	Europe
16-03-2020	16	3	2020	205	0	Austria	AT	AUT	8847037	Europe
15-03-2020	15	3	2020	151	0	Austria	AT	AUT	8847037	Europe
14-03-2020	14	3	2020	143	0	Austria	AT	AUT	8847037	Europe
13-03-2020	13	3	2020	115	1	Austria	AT	AUT	8847037	Europe
12/3/2020	12	3	2020	64	0	Austria	AT	AUT	8847037	Europe
11/3/2020	11	3	2020	51	0	Austria	AT	AUT	8847037	Europe
10/3/2020	10	3	2020	29	0	Austria	AT	AUT	8847037	Europe
9/3/2020	9	3	2020	3	0	Austria	AT	AUT	8847037	Europe
8/3/2020	8	3	2020	25	0	Austria	AT	AUT	8847037	Europe
7/3/2020	7	3	2020	33	0	Austria	AT	AUT	8847037	Europe
6/3/2020	6	3	2020	12	0	Austria	AT	AUT	8847037	Europe
5/3/2020	5	3	2020	5	0	Austria	AT	AUT	8847037	Europe
4/3/2020	4	3	2020	6	0	Austria	AT	AUT	8847037	Europe
3/3/2020	3	3	2020	4	0	Austria	AT	AUT	8847037	Europe
2/3/2020	2	3	2020	4	0	Austria	AT	AUT	8847037	Europe
1/3/2020	1	3	2020	3	0	Austria	AT	AUT	8847037	Europe
29-02-2020	29	2	2020	2	0	Austria	AT	AUT	8847037	Europe
28-02-2020	28	2	2020	3	0	Austria	AT	AUT	8847037	Europe
27-02-2020	27	2	2020	0	0	Austria	AT	AUT	8847037	Europe
26-02-2020	26	2	2020	2	0	Austria	AT	AUT	8847037	Europe
25-02-2020	25	2	2020	0	0	Austria	AT	AUT	8847037	Europe
24-02-2020	24	2	2020	0	0	Austria	AT	AUT	8847037	Europe
23-02-2020	23	2	2020	0	0	Austria	AT	AUT	8847037	Europe
22-02-2020	22	2	2020	0	0	Austria	AT	AUT	8847037	Europe
21-02-2020	21	2	2020	0	0	Austria	AT	AUT	8847037	Europe
20-02-2020	20	2	2020	0	0	Austria	AT	AUT	8847037	Europe
19-02-2020	19	2	2020	0	0	Austria	AT	AUT	8847037	Europe
18-02-2020	18	2	2020	0	0	Austria	AT	AUT	8847037	Europe
17-02-2020	17	2	2020	0	0	Austria	AT	AUT	8847037	Europe
16-02-2020	16	2	2020	0	0	Austria	AT	AUT	8847037	Europe
15-02-2020	15	2	2020	0	0	Austria	AT	AUT	8847037	Europe
14-02-2020	14	2	2020	0	0	Austria	AT	AUT	8847037	Europe
13-02-2020	13	2	2020	0	0	Austria	AT	AUT	8847037	Europe
12/2/2020	12	2	2020	0	0	Austria	AT	AUT	8847037	Europe
11/2/2020	11	2	2020	0	0	Austria	AT	AUT	8847037	Europe
10/2/2020	10	2	2020	0	0	Austria	AT	AUT	8847037	Europe
9/2/2020	9	2	2020	0	0	Austria	AT	AUT	8847037	Europe
8/2/2020	8	2	2020	0	0	Austria	AT	AUT	8847037	Europe
7/2/2020	7	2	2020	0	0	Austria	AT	AUT	8847037	Europe
6/2/2020	6	2	2020	0	0	Austria	AT	AUT	8847037	Europe
5/2/2020	5	2	2020	0	0	Austria	AT	AUT	8847037	Europe
4/2/2020	4	2	2020	0	0	Austria	AT	AUT	8847037	Europe
3/2/2020	3	2	2020	0	0	Austria	AT	AUT	8847037	Europe
2/2/2020	2	2	2020	0	0	Austria	AT	AUT	8847037	Europe
1/2/2020	1	2	2020	0	0	Austria	AT	AUT	8847037	Europe
31-01-2020	31	1	2020	0	0	Austria	AT	AUT	8847037	Europe
30-01-2020	30	1	2020	0	0	Austria	AT	AUT	8847037	Europe
29-01-2020	29	1	2020	0	0	Austria	AT	AUT	8847037	Europe
28-01-2020	28	1	2020	0	0	Austria	AT	AUT	8847037	Europe
27-01-2020	27	1	2020	0	0	Austria	AT	AUT	8847037	Europe
26-01-2020	26	1	2020	0	0	Austria	AT	AUT	8847037	Europe
25-01-2020	25	1	2020	0	0	Austria	AT	AUT	8847037	Europe
24-01-2020	24	1	2020	0	0	Austria	AT	AUT	8847037	Europe
23-01-2020	23	1	2020	0	0	Austria	AT	AUT	8847037	Europe
22-01-2020	22	1	2020	0	0	Austria	AT	AUT	8847037	Europe
21-01-2020	21	1	2020	0	0	Austria	AT	AUT	8847037	Europe
20-01-2020	20	1	2020	0	0	Austria	AT	AUT	8847037	Europe
19-01-2020	19	1	2020	0	0	Austria	AT	AUT	8847037	Europe
18-01-2020	18	1	2020	0	0	Austria	AT	AUT	8847037	Europe
17-01-2020	17	1	2020	0	0	Austria	AT	AUT	8847037	Europe
16-01-2020	16	1	2020	0	0	Austria	AT	AUT	8847037	Europe
15-01-2020	15	1	2020	0	0	Austria	AT	AUT	8847037	Europe
14-01-2020	14	1	2020	0	0	Austria	AT	AUT	8847037	Europe
13-01-2020	13	1	2020	0	0	Austria	AT	AUT	8847037	Europe
12/1/2020	12	1	2020	0	0	Austria	AT	AUT	8847037	Europe
11/1/2020	11	1	2020	0	0	Austria	AT	AUT	8847037	Europe
10/1/2020	10	1	2020	0	0	Austria	AT	AUT	8847037	Europe
9/1/2020	9	1	2020	0	0	Austria	AT	AUT	8847037	Europe
8/1/2020	8	1	2020	0	0	Austria	AT	AUT	8847037	Europe
7/1/2020	7	1	2020	0	0	Austria	AT	AUT	8847037	Europe
6/1/2020	6	1	2020	0	0	Austria	AT	AUT	8847037	Europe
5/1/2020	5	1	2020	0	0	Austria	AT	AUT	8847037	Europe
4/1/2020	4	1	2020	0	0	Austria	AT	AUT	8847037	Europe
3/1/2020	3	1	2020	0	0	Austria	AT	AUT	8847037	Europe
2/1/2020	2	1	2020	0	0	Austria	AT	AUT	8847037	Europe
1/1/2020	1	1	2020	0	0	Austria	AT	AUT	8847037	Europe
31-12-2019	31	12	2019	0	0	Austria	AT	AUT	8847037	Europe
10/5/2020	10	5	2020	143	3	Azerbaijan	AZ	AZE	9942334	Europe
9/5/2020	9	5	2020	75	0	Azerbaijan	AZ	AZE	9942334	Europe
8/5/2020	8	5	2020	77	0	Azerbaijan	AZ	AZE	9942334	Europe
7/5/2020	7	5	2020	67	2	Azerbaijan	AZ	AZE	9942334	Europe
6/5/2020	6	5	2020	76	0	Azerbaijan	AZ	AZE	9942334	Europe
5/5/2020	5	5	2020	52	1	Azerbaijan	AZ	AZE	9942334	Europe
4/5/2020	4	5	2020	38	0	Azerbaijan	AZ	AZE	9942334	Europe
3/5/2020	3	5	2020	40	0	Azerbaijan	AZ	AZE	9942334	Europe
2/5/2020	2	5	2020	50	1	Azerbaijan	AZ	AZE	9942334	Europe
1/5/2020	1	5	2020	38	1	Azerbaijan	AZ	AZE	9942334	Europe
30-04-2020	30	4	2020	49	1	Azerbaijan	AZ	AZE	9942334	Europe
29-04-2020	29	4	2020	39	0	Azerbaijan	AZ	AZE	9942334	Europe
28-04-2020	28	4	2020	33	1	Azerbaijan	AZ	AZE	9942334	Europe
27-04-2020	27	4	2020	28	0	Azerbaijan	AZ	AZE	9942334	Europe
26-04-2020	26	4	2020	25	0	Azerbaijan	AZ	AZE	9942334	Europe
25-04-2020	25	4	2020	44	1	Azerbaijan	AZ	AZE	9942334	Europe
24-04-2020	24	4	2020	30	0	Azerbaijan	AZ	AZE	9942334	Europe
23-04-2020	23	4	2020	38	0	Azerbaijan	AZ	AZE	9942334	Europe
22-04-2020	22	4	2020	44	1	Azerbaijan	AZ	AZE	9942334	Europe
21-04-2020	21	4	2020	38	0	Azerbaijan	AZ	AZE	9942334	Europe
20-04-2020	20	4	2020	25	1	Azerbaijan	AZ	AZE	9942334	Europe
19-04-2020	19	4	2020	33	3	Azerbaijan	AZ	AZE	9942334	Europe
18-04-2020	18	4	2020	57	0	Azerbaijan	AZ	AZE	9942334	Europe
17-04-2020	17	4	2020	30	2	Azerbaijan	AZ	AZE	9942334	Europe
16-04-2020	16	4	2020	56	0	Azerbaijan	AZ	AZE	9942334	Europe
15-04-2020	15	4	2020	49	1	Azerbaijan	AZ	AZE	9942334	Europe
14-04-2020	14	4	2020	50	1	Azerbaijan	AZ	AZE	9942334	Europe
13-04-2020	13	4	2020	40	0	Azerbaijan	AZ	AZE	9942334	Europe
12/4/2020	12	4	2020	67	1	Azerbaijan	AZ	AZE	9942334	Europe
11/4/2020	11	4	2020	65	1	Azerbaijan	AZ	AZE	9942334	Europe
10/4/2020	10	4	2020	104	1	Azerbaijan	AZ	AZE	9942334	Europe
9/4/2020	9	4	2020	105	0	Azerbaijan	AZ	AZE	9942334	Europe
8/4/2020	8	4	2020	76	1	Azerbaijan	AZ	AZE	9942334	Europe
7/4/2020	7	4	2020	57	0	Azerbaijan	AZ	AZE	9942334	Europe
6/4/2020	6	4	2020	63	2	Azerbaijan	AZ	AZE	9942334	Europe
5/4/2020	5	4	2020	78	0	Azerbaijan	AZ	AZE	9942334	Europe
4/4/2020	4	4	2020	43	0	Azerbaijan	AZ	AZE	9942334	Europe
3/4/2020	3	4	2020	41	0	Azerbaijan	AZ	AZE	9942334	Europe
2/4/2020	2	4	2020	61	0	Azerbaijan	AZ	AZE	9942334	Europe
1/4/2020	1	4	2020	25	1	Azerbaijan	AZ	AZE	9942334	Europe
31-03-2020	31	3	2020	64	0	Azerbaijan	AZ	AZE	9942334	Europe
30-03-2020	30	3	2020	27	0	Azerbaijan	AZ	AZE	9942334	Europe
29-03-2020	29	3	2020	17	1	Azerbaijan	AZ	AZE	9942334	Europe
28-03-2020	28	3	2020	43	0	Azerbaijan	AZ	AZE	9942334	Europe
27-03-2020	27	3	2020	29	1	Azerbaijan	AZ	AZE	9942334	Europe
26-03-2020	26	3	2020	6	1	Azerbaijan	AZ	AZE	9942334	Europe
25-03-2020	25	3	2020	15	0	Azerbaijan	AZ	AZE	9942334	Europe
24-03-2020	24	3	2020	7	0	Azerbaijan	AZ	AZE	9942334	Europe
23-03-2020	23	3	2020	12	0	Azerbaijan	AZ	AZE	9942334	Europe
22-03-2020	22	3	2020	9	0	Azerbaijan	AZ	AZE	9942334	Europe
21-03-2020	21	3	2020	0	1	Azerbaijan	AZ	AZE	9942334	Europe
20-03-2020	20	3	2020	10	0	Azerbaijan	AZ	AZE	9942334	Europe
19-03-2020	19	3	2020	6	0	Azerbaijan	AZ	AZE	9942334	Europe
18-03-2020	18	3	2020	9	0	Azerbaijan	AZ	AZE	9942334	Europe
17-03-2020	17	3	2020	0	0	Azerbaijan	AZ	AZE	9942334	Europe
16-03-2020	16	3	2020	0	0	Azerbaijan	AZ	AZE	9942334	Europe
15-03-2020	15	3	2020	6	0	Azerbaijan	AZ	AZE	9942334	Europe
13-03-2020	13	3	2020	0	0	Azerbaijan	AZ	AZE	9942334	Europe
12/3/2020	12	3	2020	2	0	Azerbaijan	AZ	AZE	9942334	Europe
11/3/2020	11	3	2020	2	0	Azerbaijan	AZ	AZE	9942334	Europe
7/3/2020	7	3	2020	3	0	Azerbaijan	AZ	AZE	9942334	Europe
6/3/2020	6	3	2020	3	0	Azerbaijan	AZ	AZE	9942334	Europe
2/3/2020	2	3	2020	2	0	Azerbaijan	AZ	AZE	9942334	Europe
1/3/2020	1	3	2020	0	0	Azerbaijan	AZ	AZE	9942334	Europe
29-02-2020	29	2	2020	1	0	Azerbaijan	AZ	AZE	9942334	Europe
28-02-2020	28	2	2020	0	0	Azerbaijan	AZ	AZE	9942334	Europe
27-02-2020	27	2	2020	0	0	Azerbaijan	AZ	AZE	9942334	Europe
26-02-2020	26	2	2020	0	0	Azerbaijan	AZ	AZE	9942334	Europe
25-02-2020	25	2	2020	0	0	Azerbaijan	AZ	AZE	9942334	Europe
24-02-2020	24	2	2020	0	0	Azerbaijan	AZ	AZE	9942334	Europe
23-02-2020	23	2	2020	0	0	Azerbaijan	AZ	AZE	9942334	Europe
22-02-2020	22	2	2020	0	0	Azerbaijan	AZ	AZE	9942334	Europe
21-02-2020	21	2	2020	0	0	Azerbaijan	AZ	AZE	9942334	Europe
20-02-2020	20	2	2020	0	0	Azerbaijan	AZ	AZE	9942334	Europe
19-02-2020	19	2	2020	0	0	Azerbaijan	AZ	AZE	9942334	Europe
18-02-2020	18	2	2020	0	0	Azerbaijan	AZ	AZE	9942334	Europe
17-02-2020	17	2	2020	0	0	Azerbaijan	AZ	AZE	9942334	Europe
16-02-2020	16	2	2020	0	0	Azerbaijan	AZ	AZE	9942334	Europe
15-02-2020	15	2	2020	0	0	Azerbaijan	AZ	AZE	9942334	Europe
14-02-2020	14	2	2020	0	0	Azerbaijan	AZ	AZE	9942334	Europe
13-02-2020	13	2	2020	0	0	Azerbaijan	AZ	AZE	9942334	Europe
12/2/2020	12	2	2020	0	0	Azerbaijan	AZ	AZE	9942334	Europe
11/2/2020	11	2	2020	0	0	Azerbaijan	AZ	AZE	9942334	Europe
10/2/2020	10	2	2020	0	0	Azerbaijan	AZ	AZE	9942334	Europe
9/2/2020	9	2	2020	0	0	Azerbaijan	AZ	AZE	9942334	Europe
8/2/2020	8	2	2020	0	0	Azerbaijan	AZ	AZE	9942334	Europe
7/2/2020	7	2	2020	0	0	Azerbaijan	AZ	AZE	9942334	Europe
6/2/2020	6	2	2020	0	0	Azerbaijan	AZ	AZE	9942334	Europe
5/2/2020	5	2	2020	0	0	Azerbaijan	AZ	AZE	9942334	Europe
4/2/2020	4	2	2020	0	0	Azerbaijan	AZ	AZE	9942334	Europe
3/2/2020	3	2	2020	0	0	Azerbaijan	AZ	AZE	9942334	Europe
2/2/2020	2	2	2020	0	0	Azerbaijan	AZ	AZE	9942334	Europe
1/2/2020	1	2	2020	0	0	Azerbaijan	AZ	AZE	9942334	Europe
31-01-2020	31	1	2020	0	0	Azerbaijan	AZ	AZE	9942334	Europe
30-01-2020	30	1	2020	0	0	Azerbaijan	AZ	AZE	9942334	Europe
29-01-2020	29	1	2020	0	0	Azerbaijan	AZ	AZE	9942334	Europe
28-01-2020	28	1	2020	0	0	Azerbaijan	AZ	AZE	9942334	Europe
27-01-2020	27	1	2020	0	0	Azerbaijan	AZ	AZE	9942334	Europe
26-01-2020	26	1	2020	0	0	Azerbaijan	AZ	AZE	9942334	Europe
25-01-2020	25	1	2020	0	0	Azerbaijan	AZ	AZE	9942334	Europe
24-01-2020	24	1	2020	0	0	Azerbaijan	AZ	AZE	9942334	Europe
23-01-2020	23	1	2020	0	0	Azerbaijan	AZ	AZE	9942334	Europe
22-01-2020	22	1	2020	0	0	Azerbaijan	AZ	AZE	9942334	Europe
21-01-2020	21	1	2020	0	0	Azerbaijan	AZ	AZE	9942334	Europe
20-01-2020	20	1	2020	0	0	Azerbaijan	AZ	AZE	9942334	Europe
19-01-2020	19	1	2020	0	0	Azerbaijan	AZ	AZE	9942334	Europe
18-01-2020	18	1	2020	0	0	Azerbaijan	AZ	AZE	9942334	Europe
17-01-2020	17	1	2020	0	0	Azerbaijan	AZ	AZE	9942334	Europe
16-01-2020	16	1	2020	0	0	Azerbaijan	AZ	AZE	9942334	Europe
15-01-2020	15	1	2020	0	0	Azerbaijan	AZ	AZE	9942334	Europe
14-01-2020	14	1	2020	0	0	Azerbaijan	AZ	AZE	9942334	Europe
13-01-2020	13	1	2020	0	0	Azerbaijan	AZ	AZE	9942334	Europe
12/1/2020	12	1	2020	0	0	Azerbaijan	AZ	AZE	9942334	Europe
11/1/2020	11	1	2020	0	0	Azerbaijan	AZ	AZE	9942334	Europe
10/1/2020	10	1	2020	0	0	Azerbaijan	AZ	AZE	9942334	Europe
9/1/2020	9	1	2020	0	0	Azerbaijan	AZ	AZE	9942334	Europe
8/1/2020	8	1	2020	0	0	Azerbaijan	AZ	AZE	9942334	Europe
7/1/2020	7	1	2020	0	0	Azerbaijan	AZ	AZE	9942334	Europe
6/1/2020	6	1	2020	0	0	Azerbaijan	AZ	AZE	9942334	Europe
5/1/2020	5	1	2020	0	0	Azerbaijan	AZ	AZE	9942334	Europe
4/1/2020	4	1	2020	0	0	Azerbaijan	AZ	AZE	9942334	Europe
3/1/2020	3	1	2020	0	0	Azerbaijan	AZ	AZE	9942334	Europe
2/1/2020	2	1	2020	0	0	Azerbaijan	AZ	AZE	9942334	Europe
1/1/2020	1	1	2020	0	0	Azerbaijan	AZ	AZE	9942334	Europe
31-12-2019	31	12	2019	0	0	Azerbaijan	AZ	AZE	9942334	Europe
10/5/2020	10	5	2020	0	0	Bahamas	BS	BHS	385640	America
9/5/2020	9	5	2020	0	0	Bahamas	BS	BHS	385640	America
8/5/2020	8	5	2020	0	0	Bahamas	BS	BHS	385640	America
7/5/2020	7	5	2020	3	0	Bahamas	BS	BHS	385640	America
6/5/2020	6	5	2020	6	0	Bahamas	BS	BHS	385640	America
5/5/2020	5	5	2020	0	0	Bahamas	BS	BHS	385640	America
4/5/2020	4	5	2020	0	0	Bahamas	BS	BHS	385640	America
3/5/2020	3	5	2020	1	0	Bahamas	BS	BHS	385640	America
2/5/2020	2	5	2020	1	0	Bahamas	BS	BHS	385640	America
1/5/2020	1	5	2020	1	0	Bahamas	BS	BHS	385640	America
30-04-2020	30	4	2020	0	0	Bahamas	BS	BHS	385640	America
29-04-2020	29	4	2020	0	0	Bahamas	BS	BHS	385640	America
28-04-2020	28	4	2020	0	0	Bahamas	BS	BHS	385640	America
27-04-2020	27	4	2020	2	0	Bahamas	BS	BHS	385640	America
26-04-2020	26	4	2020	5	0	Bahamas	BS	BHS	385640	America
25-04-2020	25	4	2020	1	0	Bahamas	BS	BHS	385640	America
24-04-2020	24	4	2020	2	2	Bahamas	BS	BHS	385640	America
23-04-2020	23	4	2020	5	0	Bahamas	BS	BHS	385640	America
22-04-2020	22	4	2020	1	0	Bahamas	BS	BHS	385640	America
21-04-2020	21	4	2020	4	0	Bahamas	BS	BHS	385640	America
20-04-2020	20	4	2020	2	0	Bahamas	BS	BHS	385640	America
19-04-2020	19	4	2020	3	0	Bahamas	BS	BHS	385640	America
18-04-2020	18	4	2020	1	0	Bahamas	BS	BHS	385640	America
17-04-2020	17	4	2020	1	1	Bahamas	BS	BHS	385640	America
16-04-2020	16	4	2020	4	0	Bahamas	BS	BHS	385640	America
15-04-2020	15	4	2020	0	0	Bahamas	BS	BHS	385640	America
14-04-2020	14	4	2020	2	0	Bahamas	BS	BHS	385640	America
13-04-2020	13	4	2020	1	0	Bahamas	BS	BHS	385640	America
12/4/2020	12	4	2020	4	0	Bahamas	BS	BHS	385640	America
11/4/2020	11	4	2020	1	0	Bahamas	BS	BHS	385640	America
10/4/2020	10	4	2020	1	1	Bahamas	BS	BHS	385640	America
9/4/2020	9	4	2020	4	1	Bahamas	BS	BHS	385640	America
8/4/2020	8	4	2020	3	1	Bahamas	BS	BHS	385640	America
7/4/2020	7	4	2020	4	0	Bahamas	BS	BHS	385640	America
6/4/2020	6	4	2020	1	1	Bahamas	BS	BHS	385640	America
5/4/2020	5	4	2020	4	1	Bahamas	BS	BHS	385640	America
4/4/2020	4	4	2020	0	2	Bahamas	BS	BHS	385640	America
3/4/2020	3	4	2020	3	0	Bahamas	BS	BHS	385640	America
2/4/2020	2	4	2020	6	1	Bahamas	BS	BHS	385640	America
1/4/2020	1	4	2020	1	0	Bahamas	BS	BHS	385640	America
31-03-2020	31	3	2020	0	0	Bahamas	BS	BHS	385640	America
30-03-2020	30	3	2020	3	0	Bahamas	BS	BHS	385640	America
29-03-2020	29	3	2020	2	0	Bahamas	BS	BHS	385640	America
28-03-2020	28	3	2020	0	0	Bahamas	BS	BHS	385640	America
27-03-2020	27	3	2020	4	0	Bahamas	BS	BHS	385640	America
26-03-2020	26	3	2020	1	0	Bahamas	BS	BHS	385640	America
25-03-2020	25	3	2020	0	0	Bahamas	BS	BHS	385640	America
24-03-2020	24	3	2020	0	0	Bahamas	BS	BHS	385640	America
23-03-2020	23	3	2020	0	0	Bahamas	BS	BHS	385640	America
22-03-2020	22	3	2020	0	0	Bahamas	BS	BHS	385640	America
21-03-2020	21	3	2020	1	0	Bahamas	BS	BHS	385640	America
20-03-2020	20	3	2020	2	0	Bahamas	BS	BHS	385640	America
17-03-2020	17	3	2020	0	0	Bahamas	BS	BHS	385640	America
16-03-2020	16	3	2020	1	0	Bahamas	BS	BHS	385640	America
10/5/2020	10	5	2020	330	0	Bahrain	BH	BHR	1569439	Asia
9/5/2020	9	5	2020	245	0	Bahrain	BH	BHR	1569439	Asia
8/5/2020	8	5	2020	265	0	Bahrain	BH	BHR	1569439	Asia
7/5/2020	7	5	2020	214	0	Bahrain	BH	BHR	1569439	Asia
6/5/2020	6	5	2020	187	0	Bahrain	BH	BHR	1569439	Asia
5/5/2020	5	5	2020	150	0	Bahrain	BH	BHR	1569439	Asia
4/5/2020	4	5	2020	99	0	Bahrain	BH	BHR	1569439	Asia
3/5/2020	3	5	2020	114	0	Bahrain	BH	BHR	1569439	Asia
2/5/2020	2	5	2020	130	0	Bahrain	BH	BHR	1569439	Asia
1/5/2020	1	5	2020	119	0	Bahrain	BH	BHR	1569439	Asia
30-04-2020	30	4	2020	110	0	Bahrain	BH	BHR	1569439	Asia
29-04-2020	29	4	2020	88	0	Bahrain	BH	BHR	1569439	Asia
28-04-2020	28	4	2020	76	0	Bahrain	BH	BHR	1569439	Asia
27-04-2020	27	4	2020	58	0	Bahrain	BH	BHR	1569439	Asia
26-04-2020	26	4	2020	71	0	Bahrain	BH	BHR	1569439	Asia
25-04-2020	25	4	2020	301	0	Bahrain	BH	BHR	1569439	Asia
24-04-2020	24	4	2020	210	1	Bahrain	BH	BHR	1569439	Asia
23-04-2020	23	4	2020	34	0	Bahrain	BH	BHR	1569439	Asia
22-04-2020	22	4	2020	66	0	Bahrain	BH	BHR	1569439	Asia
21-04-2020	21	4	2020	34	0	Bahrain	BH	BHR	1569439	Asia
20-04-2020	20	4	2020	100	0	Bahrain	BH	BHR	1569439	Asia
19-04-2020	19	4	2020	29	0	Bahrain	BH	BHR	1569439	Asia
18-04-2020	18	4	2020	44	0	Bahrain	BH	BHR	1569439	Asia
17-04-2020	17	4	2020	27	0	Bahrain	BH	BHR	1569439	Asia
16-04-2020	16	4	2020	145	0	Bahrain	BH	BHR	1569439	Asia
15-04-2020	15	4	2020	167	0	Bahrain	BH	BHR	1569439	Asia
14-04-2020	14	4	2020	225	1	Bahrain	BH	BHR	1569439	Asia
13-04-2020	13	4	2020	96	0	Bahrain	BH	BHR	1569439	Asia
12/4/2020	12	4	2020	42	0	Bahrain	BH	BHR	1569439	Asia
11/4/2020	11	4	2020	111	1	Bahrain	BH	BHR	1569439	Asia
10/4/2020	10	4	2020	64	0	Bahrain	BH	BHR	1569439	Asia
9/4/2020	9	4	2020	12	0	Bahrain	BH	BHR	1569439	Asia
8/4/2020	8	4	2020	55	1	Bahrain	BH	BHR	1569439	Asia
7/4/2020	7	4	2020	56	0	Bahrain	BH	BHR	1569439	Asia
6/4/2020	6	4	2020	12	0	Bahrain	BH	BHR	1569439	Asia
5/4/2020	5	4	2020	45	0	Bahrain	BH	BHR	1569439	Asia
4/4/2020	4	4	2020	0	0	Bahrain	BH	BHR	1569439	Asia
3/4/2020	3	4	2020	74	0	Bahrain	BH	BHR	1569439	Asia
2/4/2020	2	4	2020	2	0	Bahrain	BH	BHR	1569439	Asia
1/4/2020	1	4	2020	52	0	Bahrain	BH	BHR	1569439	Asia
31-03-2020	31	3	2020	15	0	Bahrain	BH	BHR	1569439	Asia
30-03-2020	30	3	2020	27	0	Bahrain	BH	BHR	1569439	Asia
29-03-2020	29	3	2020	7	0	Bahrain	BH	BHR	1569439	Asia
28-03-2020	28	3	2020	8	0	Bahrain	BH	BHR	1569439	Asia
27-03-2020	27	3	2020	39	1	Bahrain	BH	BHR	1569439	Asia
26-03-2020	26	3	2020	29	0	Bahrain	BH	BHR	1569439	Asia
25-03-2020	25	3	2020	51	1	Bahrain	BH	BHR	1569439	Asia
24-03-2020	24	3	2020	5	0	Bahrain	BH	BHR	1569439	Asia
23-03-2020	23	3	2020	28	1	Bahrain	BH	BHR	1569439	Asia
22-03-2020	22	3	2020	21	0	Bahrain	BH	BHR	1569439	Asia
21-03-2020	21	3	2020	16	0	Bahrain	BH	BHR	1569439	Asia
20-03-2020	20	3	2020	13	0	Bahrain	BH	BHR	1569439	Asia
19-03-2020	19	3	2020	19	0	Bahrain	BH	BHR	1569439	Asia
18-03-2020	18	3	2020	16	0	Bahrain	BH	BHR	1569439	Asia
17-03-2020	17	3	2020	7	1	Bahrain	BH	BHR	1569439	Asia
16-03-2020	16	3	2020	3	0	Bahrain	BH	BHR	1569439	Asia
15-03-2020	15	3	2020	1	0	Bahrain	BH	BHR	1569439	Asia
14-03-2020	14	3	2020	48	0	Bahrain	BH	BHR	1569439	Asia
13-03-2020	13	3	2020	0	0	Bahrain	BH	BHR	1569439	Asia
12/3/2020	12	3	2020	52	0	Bahrain	BH	BHR	1569439	Asia
11/3/2020	11	3	2020	1	0	Bahrain	BH	BHR	1569439	Asia
10/3/2020	10	3	2020	30	0	Bahrain	BH	BHR	1569439	Asia
9/3/2020	9	3	2020	16	0	Bahrain	BH	BHR	1569439	Asia
8/3/2020	8	3	2020	7	0	Bahrain	BH	BHR	1569439	Asia
7/3/2020	7	3	2020	4	0	Bahrain	BH	BHR	1569439	Asia
6/3/2020	6	3	2020	0	0	Bahrain	BH	BHR	1569439	Asia
5/3/2020	5	3	2020	3	0	Bahrain	BH	BHR	1569439	Asia
4/3/2020	4	3	2020	2	0	Bahrain	BH	BHR	1569439	Asia
2/3/2020	2	3	2020	6	0	Bahrain	BH	BHR	1569439	Asia
1/3/2020	1	3	2020	3	0	Bahrain	BH	BHR	1569439	Asia
29-02-2020	29	2	2020	5	0	Bahrain	BH	BHR	1569439	Asia
28-02-2020	28	2	2020	0	0	Bahrain	BH	BHR	1569439	Asia
27-02-2020	27	2	2020	10	0	Bahrain	BH	BHR	1569439	Asia
26-02-2020	26	2	2020	21	0	Bahrain	BH	BHR	1569439	Asia
25-02-2020	25	2	2020	1	0	Bahrain	BH	BHR	1569439	Asia
24-02-2020	24	2	2020	1	0	Bahrain	BH	BHR	1569439	Asia
23-02-2020	23	2	2020	0	0	Bahrain	BH	BHR	1569439	Asia
22-02-2020	22	2	2020	0	0	Bahrain	BH	BHR	1569439	Asia
21-02-2020	21	2	2020	0	0	Bahrain	BH	BHR	1569439	Asia
20-02-2020	20	2	2020	0	0	Bahrain	BH	BHR	1569439	Asia
19-02-2020	19	2	2020	0	0	Bahrain	BH	BHR	1569439	Asia
18-02-2020	18	2	2020	0	0	Bahrain	BH	BHR	1569439	Asia
17-02-2020	17	2	2020	0	0	Bahrain	BH	BHR	1569439	Asia
16-02-2020	16	2	2020	0	0	Bahrain	BH	BHR	1569439	Asia
15-02-2020	15	2	2020	0	0	Bahrain	BH	BHR	1569439	Asia
14-02-2020	14	2	2020	0	0	Bahrain	BH	BHR	1569439	Asia
13-02-2020	13	2	2020	0	0	Bahrain	BH	BHR	1569439	Asia
12/2/2020	12	2	2020	0	0	Bahrain	BH	BHR	1569439	Asia
11/2/2020	11	2	2020	0	0	Bahrain	BH	BHR	1569439	Asia
10/2/2020	10	2	2020	0	0	Bahrain	BH	BHR	1569439	Asia
9/2/2020	9	2	2020	0	0	Bahrain	BH	BHR	1569439	Asia
8/2/2020	8	2	2020	0	0	Bahrain	BH	BHR	1569439	Asia
7/2/2020	7	2	2020	0	0	Bahrain	BH	BHR	1569439	Asia
6/2/2020	6	2	2020	0	0	Bahrain	BH	BHR	1569439	Asia
5/2/2020	5	2	2020	0	0	Bahrain	BH	BHR	1569439	Asia
4/2/2020	4	2	2020	0	0	Bahrain	BH	BHR	1569439	Asia
3/2/2020	3	2	2020	0	0	Bahrain	BH	BHR	1569439	Asia
2/2/2020	2	2	2020	0	0	Bahrain	BH	BHR	1569439	Asia
1/2/2020	1	2	2020	0	0	Bahrain	BH	BHR	1569439	Asia
31-01-2020	31	1	2020	0	0	Bahrain	BH	BHR	1569439	Asia
30-01-2020	30	1	2020	0	0	Bahrain	BH	BHR	1569439	Asia
29-01-2020	29	1	2020	0	0	Bahrain	BH	BHR	1569439	Asia
28-01-2020	28	1	2020	0	0	Bahrain	BH	BHR	1569439	Asia
27-01-2020	27	1	2020	0	0	Bahrain	BH	BHR	1569439	Asia
26-01-2020	26	1	2020	0	0	Bahrain	BH	BHR	1569439	Asia
25-01-2020	25	1	2020	0	0	Bahrain	BH	BHR	1569439	Asia
24-01-2020	24	1	2020	0	0	Bahrain	BH	BHR	1569439	Asia
23-01-2020	23	1	2020	0	0	Bahrain	BH	BHR	1569439	Asia
22-01-2020	22	1	2020	0	0	Bahrain	BH	BHR	1569439	Asia
21-01-2020	21	1	2020	0	0	Bahrain	BH	BHR	1569439	Asia
20-01-2020	20	1	2020	0	0	Bahrain	BH	BHR	1569439	Asia
19-01-2020	19	1	2020	0	0	Bahrain	BH	BHR	1569439	Asia
18-01-2020	18	1	2020	0	0	Bahrain	BH	BHR	1569439	Asia
17-01-2020	17	1	2020	0	0	Bahrain	BH	BHR	1569439	Asia
16-01-2020	16	1	2020	0	0	Bahrain	BH	BHR	1569439	Asia
15-01-2020	15	1	2020	0	0	Bahrain	BH	BHR	1569439	Asia
14-01-2020	14	1	2020	0	0	Bahrain	BH	BHR	1569439	Asia
13-01-2020	13	1	2020	0	0	Bahrain	BH	BHR	1569439	Asia
12/1/2020	12	1	2020	0	0	Bahrain	BH	BHR	1569439	Asia
11/1/2020	11	1	2020	0	0	Bahrain	BH	BHR	1569439	Asia
10/1/2020	10	1	2020	0	0	Bahrain	BH	BHR	1569439	Asia
9/1/2020	9	1	2020	0	0	Bahrain	BH	BHR	1569439	Asia
8/1/2020	8	1	2020	0	0	Bahrain	BH	BHR	1569439	Asia
7/1/2020	7	1	2020	0	0	Bahrain	BH	BHR	1569439	Asia
6/1/2020	6	1	2020	0	0	Bahrain	BH	BHR	1569439	Asia
5/1/2020	5	1	2020	0	0	Bahrain	BH	BHR	1569439	Asia
4/1/2020	4	1	2020	0	0	Bahrain	BH	BHR	1569439	Asia
3/1/2020	3	1	2020	0	0	Bahrain	BH	BHR	1569439	Asia
2/1/2020	2	1	2020	0	0	Bahrain	BH	BHR	1569439	Asia
1/1/2020	1	1	2020	0	0	Bahrain	BH	BHR	1569439	Asia
31-12-2019	31	12	2019	0	0	Bahrain	BH	BHR	1569439	Asia
10/5/2020	10	5	2020	636	8	Bangladesh	BD	BGD	161356039	Asia
9/5/2020	9	5	2020	709	7	Bangladesh	BD	BGD	161356039	Asia
8/5/2020	8	5	2020	706	13	Bangladesh	BD	BGD	161356039	Asia
7/5/2020	7	5	2020	790	3	Bangladesh	BD	BGD	161356039	Asia
6/5/2020	6	5	2020	786	1	Bangladesh	BD	BGD	161356039	Asia
5/5/2020	5	5	2020	688	5	Bangladesh	BD	BGD	161356039	Asia
4/5/2020	4	5	2020	665	2	Bangladesh	BD	BGD	161356039	Asia
3/5/2020	3	5	2020	552	5	Bangladesh	BD	BGD	161356039	Asia
2/5/2020	2	5	2020	571	2	Bangladesh	BD	BGD	161356039	Asia
1/5/2020	1	5	2020	564	5	Bangladesh	BD	BGD	161356039	Asia
30-04-2020	30	4	2020	641	8	Bangladesh	BD	BGD	161356039	Asia
29-04-2020	29	4	2020	549	3	Bangladesh	BD	BGD	161356039	Asia
28-04-2020	28	4	2020	497	7	Bangladesh	BD	BGD	161356039	Asia
27-04-2020	27	4	2020	418	5	Bangladesh	BD	BGD	161356039	Asia
26-04-2020	26	4	2020	309	9	Bangladesh	BD	BGD	161356039	Asia
25-04-2020	25	4	2020	503	4	Bangladesh	BD	BGD	161356039	Asia
24-04-2020	24	4	2020	414	7	Bangladesh	BD	BGD	161356039	Asia
23-04-2020	23	4	2020	390	10	Bangladesh	BD	BGD	161356039	Asia
22-04-2020	22	4	2020	434	9	Bangladesh	BD	BGD	161356039	Asia
21-04-2020	21	4	2020	492	10	Bangladesh	BD	BGD	161356039	Asia
20-04-2020	20	4	2020	312	7	Bangladesh	BD	BGD	161356039	Asia
19-04-2020	19	4	2020	306	9	Bangladesh	BD	BGD	161356039	Asia
18-04-2020	18	4	2020	266	15	Bangladesh	BD	BGD	161356039	Asia
17-04-2020	17	4	2020	341	10	Bangladesh	BD	BGD	161356039	Asia
16-04-2020	16	4	2020	219	4	Bangladesh	BD	BGD	161356039	Asia
15-04-2020	15	4	2020	209	7	Bangladesh	BD	BGD	161356039	Asia
14-04-2020	14	4	2020	182	5	Bangladesh	BD	BGD	161356039	Asia
13-04-2020	13	4	2020	139	4	Bangladesh	BD	BGD	161356039	Asia
12/4/2020	12	4	2020	58	3	Bangladesh	BD	BGD	161356039	Asia
11/4/2020	11	4	2020	94	6	Bangladesh	BD	BGD	161356039	Asia
10/4/2020	10	4	2020	112	1	Bangladesh	BD	BGD	161356039	Asia
9/4/2020	9	4	2020	54	3	Bangladesh	BD	BGD	161356039	Asia
8/4/2020	8	4	2020	41	5	Bangladesh	BD	BGD	161356039	Asia
7/4/2020	7	4	2020	35	3	Bangladesh	BD	BGD	161356039	Asia
6/4/2020	6	4	2020	18	1	Bangladesh	BD	BGD	161356039	Asia
5/4/2020	5	4	2020	9	2	Bangladesh	BD	BGD	161356039	Asia
4/4/2020	4	4	2020	5	0	Bangladesh	BD	BGD	161356039	Asia
3/4/2020	3	4	2020	2	0	Bangladesh	BD	BGD	161356039	Asia
2/4/2020	2	4	2020	3	1	Bangladesh	BD	BGD	161356039	Asia
1/4/2020	1	4	2020	2	0	Bangladesh	BD	BGD	161356039	Asia
31-03-2020	31	3	2020	0	0	Bangladesh	BD	BGD	161356039	Asia
30-03-2020	30	3	2020	1	0	Bangladesh	BD	BGD	161356039	Asia
29-03-2020	29	3	2020	0	0	Bangladesh	BD	BGD	161356039	Asia
28-03-2020	28	3	2020	0	0	Bangladesh	BD	BGD	161356039	Asia
27-03-2020	27	3	2020	9	0	Bangladesh	BD	BGD	161356039	Asia
26-03-2020	26	3	2020	0	1	Bangladesh	BD	BGD	161356039	Asia
25-03-2020	25	3	2020	6	1	Bangladesh	BD	BGD	161356039	Asia
24-03-2020	24	3	2020	6	0	Bangladesh	BD	BGD	161356039	Asia
23-03-2020	23	3	2020	3	1	Bangladesh	BD	BGD	161356039	Asia
22-03-2020	22	3	2020	7	2	Bangladesh	BD	BGD	161356039	Asia
21-03-2020	21	3	2020	7	0	Bangladesh	BD	BGD	161356039	Asia
20-03-2020	20	3	2020	0	0	Bangladesh	BD	BGD	161356039	Asia
19-03-2020	19	3	2020	2	0	Bangladesh	BD	BGD	161356039	Asia
18-03-2020	18	3	2020	3	0	Bangladesh	BD	BGD	161356039	Asia
17-03-2020	17	3	2020	2	0	Bangladesh	BD	BGD	161356039	Asia
15-03-2020	15	3	2020	0	0	Bangladesh	BD	BGD	161356039	Asia
9/3/2020	9	3	2020	3	0	Bangladesh	BD	BGD	161356039	Asia
10/5/2020	10	5	2020	1	0	Barbados	BB	BRB	286641	America
9/5/2020	9	5	2020	1	0	Barbados	BB	BRB	286641	America
8/5/2020	8	5	2020	0	0	Barbados	BB	BRB	286641	America
7/5/2020	7	5	2020	0	0	Barbados	BB	BRB	286641	America
6/5/2020	6	5	2020	0	0	Barbados	BB	BRB	286641	America
5/5/2020	5	5	2020	0	0	Barbados	BB	BRB	286641	America
4/5/2020	4	5	2020	1	0	Barbados	BB	BRB	286641	America
3/5/2020	3	5	2020	0	0	Barbados	BB	BRB	286641	America
2/5/2020	2	5	2020	0	0	Barbados	BB	BRB	286641	America
1/5/2020	1	5	2020	1	0	Barbados	BB	BRB	286641	America
30-04-2020	30	4	2020	0	1	Barbados	BB	BRB	286641	America
29-04-2020	29	4	2020	0	0	Barbados	BB	BRB	286641	America
28-04-2020	28	4	2020	1	0	Barbados	BB	BRB	286641	America
27-04-2020	27	4	2020	0	0	Barbados	BB	BRB	286641	America
26-04-2020	26	4	2020	3	0	Barbados	BB	BRB	286641	America
25-04-2020	25	4	2020	0	0	Barbados	BB	BRB	286641	America
24-04-2020	24	4	2020	0	0	Barbados	BB	BRB	286641	America
23-04-2020	23	4	2020	1	1	Barbados	BB	BRB	286641	America
22-04-2020	22	4	2020	0	0	Barbados	BB	BRB	286641	America
21-04-2020	21	4	2020	0	0	Barbados	BB	BRB	286641	America
20-04-2020	20	4	2020	0	0	Barbados	BB	BRB	286641	America
19-04-2020	19	4	2020	0	0	Barbados	BB	BRB	286641	America
18-04-2020	18	4	2020	0	0	Barbados	BB	BRB	286641	America
17-04-2020	17	4	2020	0	0	Barbados	BB	BRB	286641	America
16-04-2020	16	4	2020	2	0	Barbados	BB	BRB	286641	America
15-04-2020	15	4	2020	1	1	Barbados	BB	BRB	286641	America
14-04-2020	14	4	2020	1	0	Barbados	BB	BRB	286641	America
13-04-2020	13	4	2020	3	0	Barbados	BB	BRB	286641	America
12/4/2020	12	4	2020	1	0	Barbados	BB	BRB	286641	America
11/4/2020	11	4	2020	1	1	Barbados	BB	BRB	286641	America
10/4/2020	10	4	2020	3	0	Barbados	BB	BRB	286641	America
9/4/2020	9	4	2020	0	0	Barbados	BB	BRB	286641	America
8/4/2020	8	4	2020	3	1	Barbados	BB	BRB	286641	America
7/4/2020	7	4	2020	4	1	Barbados	BB	BRB	286641	America
6/4/2020	6	4	2020	5	1	Barbados	BB	BRB	286641	America
5/4/2020	5	4	2020	6	0	Barbados	BB	BRB	286641	America
4/4/2020	4	4	2020	0	0	Barbados	BB	BRB	286641	America
3/4/2020	3	4	2020	0	0	Barbados	BB	BRB	286641	America
2/4/2020	2	4	2020	11	0	Barbados	BB	BRB	286641	America
1/4/2020	1	4	2020	0	0	Barbados	BB	BRB	286641	America
31-03-2020	31	3	2020	1	0	Barbados	BB	BRB	286641	America
30-03-2020	30	3	2020	7	0	Barbados	BB	BRB	286641	America
29-03-2020	29	3	2020	2	0	Barbados	BB	BRB	286641	America
28-03-2020	28	3	2020	0	0	Barbados	BB	BRB	286641	America
27-03-2020	27	3	2020	6	0	Barbados	BB	BRB	286641	America
26-03-2020	26	3	2020	0	0	Barbados	BB	BRB	286641	America
25-03-2020	25	3	2020	1	0	Barbados	BB	BRB	286641	America
24-03-2020	24	3	2020	0	0	Barbados	BB	BRB	286641	America
23-03-2020	23	3	2020	3	0	Barbados	BB	BRB	286641	America
22-03-2020	22	3	2020	8	0	Barbados	BB	BRB	286641	America
21-03-2020	21	3	2020	4	0	Barbados	BB	BRB	286641	America
20-03-2020	20	3	2020	1	0	Barbados	BB	BRB	286641	America
19-03-2020	19	3	2020	0	0	Barbados	BB	BRB	286641	America
18-03-2020	18	3	2020	1	0	Barbados	BB	BRB	286641	America
10/5/2020	10	5	2020	951	5	Belarus	BY	BLR	9485386	Europe
9/5/2020	9	5	2020	933	5	Belarus	BY	BLR	9485386	Europe
8/5/2020	8	5	2020	913	4	Belarus	BY	BLR	9485386	Europe
7/5/2020	7	5	2020	905	5	Belarus	BY	BLR	9485386	Europe
6/5/2020	6	5	2020	861	4	Belarus	BY	BLR	9485386	Europe
5/5/2020	5	5	2020	784	4	Belarus	BY	BLR	9485386	Europe
4/5/2020	4	5	2020	877	2	Belarus	BY	BLR	9485386	Europe
3/5/2020	3	5	2020	911	4	Belarus	BY	BLR	9485386	Europe
2/5/2020	2	5	2020	890	4	Belarus	BY	BLR	9485386	Europe
1/5/2020	1	5	2020	846	5	Belarus	BY	BLR	9485386	Europe
30-04-2020	30	4	2020	973	5	Belarus	BY	BLR	9485386	Europe
29-04-2020	29	4	2020	919	4	Belarus	BY	BLR	9485386	Europe
28-04-2020	28	4	2020	826	3	Belarus	BY	BLR	9485386	Europe
27-04-2020	27	4	2020	873	5	Belarus	BY	BLR	9485386	Europe
26-04-2020	26	4	2020	817	4	Belarus	BY	BLR	9485386	Europe
25-04-2020	25	4	2020	751	3	Belarus	BY	BLR	9485386	Europe
24-04-2020	24	4	2020	741	2	Belarus	BY	BLR	9485386	Europe
23-04-2020	23	4	2020	558	3	Belarus	BY	BLR	9485386	Europe
22-04-2020	22	4	2020	459	4	Belarus	BY	BLR	9485386	Europe
21-04-2020	21	4	2020	1485	4	Belarus	BY	BLR	9485386	Europe
20-04-2020	20	4	2020	0	2	Belarus	BY	BLR	9485386	Europe
19-04-2020	19	4	2020	0	3	Belarus	BY	BLR	9485386	Europe
18-04-2020	18	4	2020	575	2	Belarus	BY	BLR	9485386	Europe
17-04-2020	17	4	2020	476	4	Belarus	BY	BLR	9485386	Europe
16-04-2020	16	4	2020	447	3	Belarus	BY	BLR	9485386	Europe
15-04-2020	15	4	2020	362	4	Belarus	BY	BLR	9485386	Europe
14-04-2020	14	4	2020	341	3	Belarus	BY	BLR	9485386	Europe
13-04-2020	13	4	2020	352	3	Belarus	BY	BLR	9485386	Europe
12/4/2020	12	4	2020	245	4	Belarus	BY	BLR	9485386	Europe
11/4/2020	11	4	2020	495	3	Belarus	BY	BLR	9485386	Europe
10/4/2020	10	4	2020	420	3	Belarus	BY	BLR	9485386	Europe
9/4/2020	9	4	2020	205	0	Belarus	BY	BLR	9485386	Europe
8/4/2020	8	4	2020	161	0	Belarus	BY	BLR	9485386	Europe
7/4/2020	7	4	2020	136	5	Belarus	BY	BLR	9485386	Europe
6/4/2020	6	4	2020	170	3	Belarus	BY	BLR	9485386	Europe
5/4/2020	5	4	2020	43	1	Belarus	BY	BLR	9485386	Europe
4/4/2020	4	4	2020	97	0	Belarus	BY	BLR	9485386	Europe
3/4/2020	3	4	2020	102	4	Belarus	BY	BLR	9485386	Europe
2/4/2020	2	4	2020	0	0	Belarus	BY	BLR	9485386	Europe
1/4/2020	1	4	2020	47	0	Belarus	BY	BLR	9485386	Europe
31-03-2020	31	3	2020	11	0	Belarus	BY	BLR	9485386	Europe
30-03-2020	30	3	2020	0	0	Belarus	BY	BLR	9485386	Europe
29-03-2020	29	3	2020	0	0	Belarus	BY	BLR	9485386	Europe
28-03-2020	28	3	2020	8	0	Belarus	BY	BLR	9485386	Europe
27-03-2020	27	3	2020	0	0	Belarus	BY	BLR	9485386	Europe
26-03-2020	26	3	2020	5	0	Belarus	BY	BLR	9485386	Europe
25-03-2020	25	3	2020	0	0	Belarus	BY	BLR	9485386	Europe
24-03-2020	24	3	2020	5	0	Belarus	BY	BLR	9485386	Europe
23-03-2020	23	3	2020	0	0	Belarus	BY	BLR	9485386	Europe
22-03-2020	22	3	2020	19	0	Belarus	BY	BLR	9485386	Europe
21-03-2020	21	3	2020	0	0	Belarus	BY	BLR	9485386	Europe
20-03-2020	20	3	2020	11	0	Belarus	BY	BLR	9485386	Europe
19-03-2020	19	3	2020	10	0	Belarus	BY	BLR	9485386	Europe
18-03-2020	18	3	2020	0	0	Belarus	BY	BLR	9485386	Europe
17-03-2020	17	3	2020	9	0	Belarus	BY	BLR	9485386	Europe
16-03-2020	16	3	2020	6	0	Belarus	BY	BLR	9485386	Europe
13-03-2020	13	3	2020	9	0	Belarus	BY	BLR	9485386	Europe
12/3/2020	12	3	2020	3	0	Belarus	BY	BLR	9485386	Europe
11/3/2020	11	3	2020	3	0	Belarus	BY	BLR	9485386	Europe
5/3/2020	5	3	2020	2	0	Belarus	BY	BLR	9485386	Europe
4/3/2020	4	3	2020	3	0	Belarus	BY	BLR	9485386	Europe
2/3/2020	2	3	2020	0	0	Belarus	BY	BLR	9485386	Europe
1/3/2020	1	3	2020	0	0	Belarus	BY	BLR	9485386	Europe
29-02-2020	29	2	2020	0	0	Belarus	BY	BLR	9485386	Europe
28-02-2020	28	2	2020	1	0	Belarus	BY	BLR	9485386	Europe
27-02-2020	27	2	2020	0	0	Belarus	BY	BLR	9485386	Europe
26-02-2020	26	2	2020	0	0	Belarus	BY	BLR	9485386	Europe
25-02-2020	25	2	2020	0	0	Belarus	BY	BLR	9485386	Europe
24-02-2020	24	2	2020	0	0	Belarus	BY	BLR	9485386	Europe
23-02-2020	23	2	2020	0	0	Belarus	BY	BLR	9485386	Europe
22-02-2020	22	2	2020	0	0	Belarus	BY	BLR	9485386	Europe
21-02-2020	21	2	2020	0	0	Belarus	BY	BLR	9485386	Europe
20-02-2020	20	2	2020	0	0	Belarus	BY	BLR	9485386	Europe
19-02-2020	19	2	2020	0	0	Belarus	BY	BLR	9485386	Europe
18-02-2020	18	2	2020	0	0	Belarus	BY	BLR	9485386	Europe
17-02-2020	17	2	2020	0	0	Belarus	BY	BLR	9485386	Europe
16-02-2020	16	2	2020	0	0	Belarus	BY	BLR	9485386	Europe
15-02-2020	15	2	2020	0	0	Belarus	BY	BLR	9485386	Europe
14-02-2020	14	2	2020	0	0	Belarus	BY	BLR	9485386	Europe
13-02-2020	13	2	2020	0	0	Belarus	BY	BLR	9485386	Europe
12/2/2020	12	2	2020	0	0	Belarus	BY	BLR	9485386	Europe
11/2/2020	11	2	2020	0	0	Belarus	BY	BLR	9485386	Europe
10/2/2020	10	2	2020	0	0	Belarus	BY	BLR	9485386	Europe
9/2/2020	9	2	2020	0	0	Belarus	BY	BLR	9485386	Europe
8/2/2020	8	2	2020	0	0	Belarus	BY	BLR	9485386	Europe
7/2/2020	7	2	2020	0	0	Belarus	BY	BLR	9485386	Europe
6/2/2020	6	2	2020	0	0	Belarus	BY	BLR	9485386	Europe
5/2/2020	5	2	2020	0	0	Belarus	BY	BLR	9485386	Europe
4/2/2020	4	2	2020	0	0	Belarus	BY	BLR	9485386	Europe
3/2/2020	3	2	2020	0	0	Belarus	BY	BLR	9485386	Europe
2/2/2020	2	2	2020	0	0	Belarus	BY	BLR	9485386	Europe
1/2/2020	1	2	2020	0	0	Belarus	BY	BLR	9485386	Europe
31-01-2020	31	1	2020	0	0	Belarus	BY	BLR	9485386	Europe
30-01-2020	30	1	2020	0	0	Belarus	BY	BLR	9485386	Europe
29-01-2020	29	1	2020	0	0	Belarus	BY	BLR	9485386	Europe
28-01-2020	28	1	2020	0	0	Belarus	BY	BLR	9485386	Europe
27-01-2020	27	1	2020	0	0	Belarus	BY	BLR	9485386	Europe
26-01-2020	26	1	2020	0	0	Belarus	BY	BLR	9485386	Europe
25-01-2020	25	1	2020	0	0	Belarus	BY	BLR	9485386	Europe
24-01-2020	24	1	2020	0	0	Belarus	BY	BLR	9485386	Europe
23-01-2020	23	1	2020	0	0	Belarus	BY	BLR	9485386	Europe
22-01-2020	22	1	2020	0	0	Belarus	BY	BLR	9485386	Europe
21-01-2020	21	1	2020	0	0	Belarus	BY	BLR	9485386	Europe
20-01-2020	20	1	2020	0	0	Belarus	BY	BLR	9485386	Europe
19-01-2020	19	1	2020	0	0	Belarus	BY	BLR	9485386	Europe
18-01-2020	18	1	2020	0	0	Belarus	BY	BLR	9485386	Europe
17-01-2020	17	1	2020	0	0	Belarus	BY	BLR	9485386	Europe
16-01-2020	16	1	2020	0	0	Belarus	BY	BLR	9485386	Europe
15-01-2020	15	1	2020	0	0	Belarus	BY	BLR	9485386	Europe
14-01-2020	14	1	2020	0	0	Belarus	BY	BLR	9485386	Europe
13-01-2020	13	1	2020	0	0	Belarus	BY	BLR	9485386	Europe
12/1/2020	12	1	2020	0	0	Belarus	BY	BLR	9485386	Europe
11/1/2020	11	1	2020	0	0	Belarus	BY	BLR	9485386	Europe
10/1/2020	10	1	2020	0	0	Belarus	BY	BLR	9485386	Europe
9/1/2020	9	1	2020	0	0	Belarus	BY	BLR	9485386	Europe
8/1/2020	8	1	2020	0	0	Belarus	BY	BLR	9485386	Europe
7/1/2020	7	1	2020	0	0	Belarus	BY	BLR	9485386	Europe
6/1/2020	6	1	2020	0	0	Belarus	BY	BLR	9485386	Europe
5/1/2020	5	1	2020	0	0	Belarus	BY	BLR	9485386	Europe
4/1/2020	4	1	2020	0	0	Belarus	BY	BLR	9485386	Europe
3/1/2020	3	1	2020	0	0	Belarus	BY	BLR	9485386	Europe
2/1/2020	2	1	2020	0	0	Belarus	BY	BLR	9485386	Europe
1/1/2020	1	1	2020	0	0	Belarus	BY	BLR	9485386	Europe
31-12-2019	31	12	2019	0	0	Belarus	BY	BLR	9485386	Europe
10/5/2020	10	5	2020	585	60	Belgium	BE	BEL	11422068	Europe
9/5/2020	9	5	2020	591	106	Belgium	BE	BEL	11422068	Europe
8/5/2020	8	5	2020	639	76	Belgium	BE	BEL	11422068	Europe
7/5/2020	7	5	2020	272	323	Belgium	BE	BEL	11422068	Europe
6/5/2020	6	5	2020	242	92	Belgium	BE	BEL	11422068	Europe
5/5/2020	5	5	2020	361	80	Belgium	BE	BEL	11422068	Europe
4/5/2020	4	5	2020	389	79	Belgium	BE	BEL	11422068	Europe
3/5/2020	3	5	2020	485	62	Belgium	BE	BEL	11422068	Europe
2/5/2020	2	5	2020	513	109	Belgium	BE	BEL	11422068	Europe
1/5/2020	1	5	2020	660	93	Belgium	BE	BEL	11422068	Europe
30-04-2020	30	4	2020	525	170	Belgium	BE	BEL	11422068	Europe
29-04-2020	29	4	2020	647	124	Belgium	BE	BEL	11422068	Europe
28-04-2020	28	4	2020	553	113	Belgium	BE	BEL	11422068	Europe
27-04-2020	27	4	2020	809	177	Belgium	BE	BEL	11422068	Europe
26-04-2020	26	4	2020	1032	238	Belgium	BE	BEL	11422068	Europe
25-04-2020	25	4	2020	1496	189	Belgium	BE	BEL	11422068	Europe
24-04-2020	24	4	2020	908	228	Belgium	BE	BEL	11422068	Europe
23-04-2020	23	4	2020	933	264	Belgium	BE	BEL	11422068	Europe
22-04-2020	22	4	2020	973	170	Belgium	BE	BEL	11422068	Europe
21-04-2020	21	4	2020	1487	145	Belgium	BE	BEL	11422068	Europe
20-04-2020	20	4	2020	1313	230	Belgium	BE	BEL	11422068	Europe
19-04-2020	19	4	2020	1045	290	Belgium	BE	BEL	11422068	Europe
18-04-2020	18	4	2020	1329	306	Belgium	BE	BEL	11422068	Europe
17-04-2020	17	4	2020	1236	417	Belgium	BE	BEL	11422068	Europe
16-04-2020	16	4	2020	2454	283	Belgium	BE	BEL	11422068	Europe
15-04-2020	15	4	2020	530	254	Belgium	BE	BEL	11422068	Europe
14-04-2020	14	4	2020	942	303	Belgium	BE	BEL	11422068	Europe
13-04-2020	13	4	2020	1629	254	Belgium	BE	BEL	11422068	Europe
12/4/2020	12	4	2020	1351	327	Belgium	BE	BEL	11422068	Europe
11/4/2020	11	4	2020	1684	496	Belgium	BE	BEL	11422068	Europe
10/4/2020	10	4	2020	1580	283	Belgium	BE	BEL	11422068	Europe
9/4/2020	9	4	2020	1209	205	Belgium	BE	BEL	11422068	Europe
8/4/2020	8	4	2020	1380	403	Belgium	BE	BEL	11422068	Europe
7/4/2020	7	4	2020	1123	185	Belgium	BE	BEL	11422068	Europe
6/4/2020	6	4	2020	1260	164	Belgium	BE	BEL	11422068	Europe
5/4/2020	5	4	2020	1661	140	Belgium	BE	BEL	11422068	Europe
4/4/2020	4	4	2020	1422	132	Belgium	BE	BEL	11422068	Europe
3/4/2020	3	4	2020	1384	183	Belgium	BE	BEL	11422068	Europe
2/4/2020	2	4	2020	1189	123	Belgium	BE	BEL	11422068	Europe
1/4/2020	1	4	2020	876	192	Belgium	BE	BEL	11422068	Europe
31-03-2020	31	3	2020	1063	82	Belgium	BE	BEL	11422068	Europe
30-03-2020	30	3	2020	1702	78	Belgium	BE	BEL	11422068	Europe
29-03-2020	29	3	2020	1850	64	Belgium	BE	BEL	11422068	Europe
28-03-2020	28	3	2020	1049	69	Belgium	BE	BEL	11422068	Europe
27-03-2020	27	3	2020	1298	42	Belgium	BE	BEL	11422068	Europe
26-03-2020	26	3	2020	668	56	Belgium	BE	BEL	11422068	Europe
25-03-2020	25	3	2020	526	34	Belgium	BE	BEL	11422068	Europe
24-03-2020	24	3	2020	342	13	Belgium	BE	BEL	11422068	Europe
23-03-2020	23	3	2020	586	8	Belgium	BE	BEL	11422068	Europe
22-03-2020	22	3	2020	558	30	Belgium	BE	BEL	11422068	Europe
21-03-2020	21	3	2020	462	16	Belgium	BE	BEL	11422068	Europe
20-03-2020	20	3	2020	309	7	Belgium	BE	BEL	11422068	Europe
19-03-2020	19	3	2020	243	9	Belgium	BE	BEL	11422068	Europe
18-03-2020	18	3	2020	158	0	Belgium	BE	BEL	11422068	Europe
17-03-2020	17	3	2020	199	1	Belgium	BE	BEL	11422068	Europe
16-03-2020	16	3	2020	197	0	Belgium	BE	BEL	11422068	Europe
15-03-2020	15	3	2020	130	1	Belgium	BE	BEL	11422068	Europe
14-03-2020	14	3	2020	160	0	Belgium	BE	BEL	11422068	Europe
13-03-2020	13	3	2020	85	0	Belgium	BE	BEL	11422068	Europe
12/3/2020	12	3	2020	47	3	Belgium	BE	BEL	11422068	Europe
11/3/2020	11	3	2020	28	0	Belgium	BE	BEL	11422068	Europe
10/3/2020	10	3	2020	39	0	Belgium	BE	BEL	11422068	Europe
9/3/2020	9	3	2020	31	0	Belgium	BE	BEL	11422068	Europe
8/3/2020	8	3	2020	60	0	Belgium	BE	BEL	11422068	Europe
7/3/2020	7	3	2020	59	0	Belgium	BE	BEL	11422068	Europe
6/3/2020	6	3	2020	27	0	Belgium	BE	BEL	11422068	Europe
5/3/2020	5	3	2020	10	0	Belgium	BE	BEL	11422068	Europe
4/3/2020	4	3	2020	5	0	Belgium	BE	BEL	11422068	Europe
3/3/2020	3	3	2020	6	0	Belgium	BE	BEL	11422068	Europe
2/3/2020	2	3	2020	1	0	Belgium	BE	BEL	11422068	Europe
1/3/2020	1	3	2020	0	0	Belgium	BE	BEL	11422068	Europe
29-02-2020	29	2	2020	0	0	Belgium	BE	BEL	11422068	Europe
28-02-2020	28	2	2020	0	0	Belgium	BE	BEL	11422068	Europe
27-02-2020	27	2	2020	0	0	Belgium	BE	BEL	11422068	Europe
26-02-2020	26	2	2020	0	0	Belgium	BE	BEL	11422068	Europe
25-02-2020	25	2	2020	0	0	Belgium	BE	BEL	11422068	Europe
24-02-2020	24	2	2020	0	0	Belgium	BE	BEL	11422068	Europe
23-02-2020	23	2	2020	0	0	Belgium	BE	BEL	11422068	Europe
22-02-2020	22	2	2020	0	0	Belgium	BE	BEL	11422068	Europe
21-02-2020	21	2	2020	0	0	Belgium	BE	BEL	11422068	Europe
20-02-2020	20	2	2020	0	0	Belgium	BE	BEL	11422068	Europe
19-02-2020	19	2	2020	0	0	Belgium	BE	BEL	11422068	Europe
18-02-2020	18	2	2020	0	0	Belgium	BE	BEL	11422068	Europe
17-02-2020	17	2	2020	0	0	Belgium	BE	BEL	11422068	Europe
16-02-2020	16	2	2020	0	0	Belgium	BE	BEL	11422068	Europe
15-02-2020	15	2	2020	0	0	Belgium	BE	BEL	11422068	Europe
14-02-2020	14	2	2020	0	0	Belgium	BE	BEL	11422068	Europe
13-02-2020	13	2	2020	0	0	Belgium	BE	BEL	11422068	Europe
12/2/2020	12	2	2020	0	0	Belgium	BE	BEL	11422068	Europe
11/2/2020	11	2	2020	0	0	Belgium	BE	BEL	11422068	Europe
10/2/2020	10	2	2020	0	0	Belgium	BE	BEL	11422068	Europe
9/2/2020	9	2	2020	0	0	Belgium	BE	BEL	11422068	Europe
8/2/2020	8	2	2020	0	0	Belgium	BE	BEL	11422068	Europe
7/2/2020	7	2	2020	0	0	Belgium	BE	BEL	11422068	Europe
6/2/2020	6	2	2020	0	0	Belgium	BE	BEL	11422068	Europe
5/2/2020	5	2	2020	0	0	Belgium	BE	BEL	11422068	Europe
4/2/2020	4	2	2020	1	0	Belgium	BE	BEL	11422068	Europe
3/2/2020	3	2	2020	0	0	Belgium	BE	BEL	11422068	Europe
2/2/2020	2	2	2020	0	0	Belgium	BE	BEL	11422068	Europe
1/2/2020	1	2	2020	0	0	Belgium	BE	BEL	11422068	Europe
31-01-2020	31	1	2020	0	0	Belgium	BE	BEL	11422068	Europe
30-01-2020	30	1	2020	0	0	Belgium	BE	BEL	11422068	Europe
29-01-2020	29	1	2020	0	0	Belgium	BE	BEL	11422068	Europe
28-01-2020	28	1	2020	0	0	Belgium	BE	BEL	11422068	Europe
27-01-2020	27	1	2020	0	0	Belgium	BE	BEL	11422068	Europe
26-01-2020	26	1	2020	0	0	Belgium	BE	BEL	11422068	Europe
25-01-2020	25	1	2020	0	0	Belgium	BE	BEL	11422068	Europe
24-01-2020	24	1	2020	0	0	Belgium	BE	BEL	11422068	Europe
23-01-2020	23	1	2020	0	0	Belgium	BE	BEL	11422068	Europe
22-01-2020	22	1	2020	0	0	Belgium	BE	BEL	11422068	Europe
21-01-2020	21	1	2020	0	0	Belgium	BE	BEL	11422068	Europe
20-01-2020	20	1	2020	0	0	Belgium	BE	BEL	11422068	Europe
19-01-2020	19	1	2020	0	0	Belgium	BE	BEL	11422068	Europe
18-01-2020	18	1	2020	0	0	Belgium	BE	BEL	11422068	Europe
17-01-2020	17	1	2020	0	0	Belgium	BE	BEL	11422068	Europe
16-01-2020	16	1	2020	0	0	Belgium	BE	BEL	11422068	Europe
15-01-2020	15	1	2020	0	0	Belgium	BE	BEL	11422068	Europe
14-01-2020	14	1	2020	0	0	Belgium	BE	BEL	11422068	Europe
13-01-2020	13	1	2020	0	0	Belgium	BE	BEL	11422068	Europe
12/1/2020	12	1	2020	0	0	Belgium	BE	BEL	11422068	Europe
11/1/2020	11	1	2020	0	0	Belgium	BE	BEL	11422068	Europe
10/1/2020	10	1	2020	0	0	Belgium	BE	BEL	11422068	Europe
9/1/2020	9	1	2020	0	0	Belgium	BE	BEL	11422068	Europe
8/1/2020	8	1	2020	0	0	Belgium	BE	BEL	11422068	Europe
7/1/2020	7	1	2020	0	0	Belgium	BE	BEL	11422068	Europe
6/1/2020	6	1	2020	0	0	Belgium	BE	BEL	11422068	Europe
5/1/2020	5	1	2020	0	0	Belgium	BE	BEL	11422068	Europe
4/1/2020	4	1	2020	0	0	Belgium	BE	BEL	11422068	Europe
3/1/2020	3	1	2020	0	0	Belgium	BE	BEL	11422068	Europe
2/1/2020	2	1	2020	0	0	Belgium	BE	BEL	11422068	Europe
1/1/2020	1	1	2020	0	0	Belgium	BE	BEL	11422068	Europe
31-12-2019	31	12	2019	0	0	Belgium	BE	BEL	11422068	Europe
10/5/2020	10	5	2020	0	0	Belize	BZ	BLZ	383071	America
9/5/2020	9	5	2020	0	0	Belize	BZ	BLZ	383071	America
8/5/2020	8	5	2020	0	0	Belize	BZ	BLZ	383071	America
7/5/2020	7	5	2020	0	0	Belize	BZ	BLZ	383071	America
6/5/2020	6	5	2020	0	0	Belize	BZ	BLZ	383071	America
5/5/2020	5	5	2020	0	0	Belize	BZ	BLZ	383071	America
4/5/2020	4	5	2020	0	0	Belize	BZ	BLZ	383071	America
3/5/2020	3	5	2020	0	0	Belize	BZ	BLZ	383071	America
2/5/2020	2	5	2020	0	0	Belize	BZ	BLZ	383071	America
1/5/2020	1	5	2020	0	0	Belize	BZ	BLZ	383071	America
30-04-2020	30	4	2020	0	0	Belize	BZ	BLZ	383071	America
29-04-2020	29	4	2020	0	0	Belize	BZ	BLZ	383071	America
28-04-2020	28	4	2020	0	0	Belize	BZ	BLZ	383071	America
27-04-2020	27	4	2020	0	0	Belize	BZ	BLZ	383071	America
26-04-2020	26	4	2020	0	0	Belize	BZ	BLZ	383071	America
25-04-2020	25	4	2020	0	0	Belize	BZ	BLZ	383071	America
24-04-2020	24	4	2020	0	0	Belize	BZ	BLZ	383071	America
23-04-2020	23	4	2020	0	0	Belize	BZ	BLZ	383071	America
22-04-2020	22	4	2020	0	0	Belize	BZ	BLZ	383071	America
21-04-2020	21	4	2020	0	0	Belize	BZ	BLZ	383071	America
20-04-2020	20	4	2020	0	0	Belize	BZ	BLZ	383071	America
19-04-2020	19	4	2020	0	0	Belize	BZ	BLZ	383071	America
18-04-2020	18	4	2020	0	0	Belize	BZ	BLZ	383071	America
17-04-2020	17	4	2020	0	0	Belize	BZ	BLZ	383071	America
16-04-2020	16	4	2020	0	0	Belize	BZ	BLZ	383071	America
15-04-2020	15	4	2020	0	0	Belize	BZ	BLZ	383071	America
14-04-2020	14	4	2020	4	0	Belize	BZ	BLZ	383071	America
13-04-2020	13	4	2020	1	0	Belize	BZ	BLZ	383071	America
12/4/2020	12	4	2020	3	0	Belize	BZ	BLZ	383071	America
11/4/2020	11	4	2020	1	1	Belize	BZ	BLZ	383071	America
10/4/2020	10	4	2020	1	0	Belize	BZ	BLZ	383071	America
9/4/2020	9	4	2020	1	0	Belize	BZ	BLZ	383071	America
8/4/2020	8	4	2020	0	0	Belize	BZ	BLZ	383071	America
7/4/2020	7	4	2020	2	0	Belize	BZ	BLZ	383071	America
6/4/2020	6	4	2020	1	1	Belize	BZ	BLZ	383071	America
5/4/2020	5	4	2020	0	0	Belize	BZ	BLZ	383071	America
4/4/2020	4	4	2020	1	0	Belize	BZ	BLZ	383071	America
3/4/2020	3	4	2020	0	0	Belize	BZ	BLZ	383071	America
2/4/2020	2	4	2020	0	0	Belize	BZ	BLZ	383071	America
1/4/2020	1	4	2020	0	0	Belize	BZ	BLZ	383071	America
31-03-2020	31	3	2020	1	0	Belize	BZ	BLZ	383071	America
30-03-2020	30	3	2020	0	0	Belize	BZ	BLZ	383071	America
29-03-2020	29	3	2020	0	0	Belize	BZ	BLZ	383071	America
28-03-2020	28	3	2020	0	0	Belize	BZ	BLZ	383071	America
27-03-2020	27	3	2020	0	0	Belize	BZ	BLZ	383071	America
26-03-2020	26	3	2020	1	0	Belize	BZ	BLZ	383071	America
25-03-2020	25	3	2020	0	0	Belize	BZ	BLZ	383071	America
24-03-2020	24	3	2020	1	0	Belize	BZ	BLZ	383071	America
10/5/2020	10	5	2020	42	0	Benin	BJ	BEN	11485048	Africa
9/5/2020	9	5	2020	102	0	Benin	BJ	BEN	11485048	Africa
8/5/2020	8	5	2020	38	0	Benin	BJ	BEN	11485048	Africa
7/5/2020	7	5	2020	6	0	Benin	BJ	BEN	11485048	Africa
6/5/2020	6	5	2020	0	0	Benin	BJ	BEN	11485048	Africa
5/5/2020	5	5	2020	6	0	Benin	BJ	BEN	11485048	Africa
4/5/2020	4	5	2020	0	0	Benin	BJ	BEN	11485048	Africa
3/5/2020	3	5	2020	0	0	Benin	BJ	BEN	11485048	Africa
2/5/2020	2	5	2020	6	0	Benin	BJ	BEN	11485048	Africa
1/5/2020	1	5	2020	15	0	Benin	BJ	BEN	11485048	Africa
30-04-2020	30	4	2020	5	1	Benin	BJ	BEN	11485048	Africa
29-04-2020	29	4	2020	0	0	Benin	BJ	BEN	11485048	Africa
28-04-2020	28	4	2020	0	0	Benin	BJ	BEN	11485048	Africa
27-04-2020	27	4	2020	6	0	Benin	BJ	BEN	11485048	Africa
26-04-2020	26	4	2020	0	0	Benin	BJ	BEN	11485048	Africa
25-04-2020	25	4	2020	0	0	Benin	BJ	BEN	11485048	Africa
24-04-2020	24	4	2020	4	0	Benin	BJ	BEN	11485048	Africa
23-04-2020	23	4	2020	0	0	Benin	BJ	BEN	11485048	Africa
22-04-2020	22	4	2020	0	0	Benin	BJ	BEN	11485048	Africa
21-04-2020	21	4	2020	17	0	Benin	BJ	BEN	11485048	Africa
20-04-2020	20	4	2020	0	0	Benin	BJ	BEN	11485048	Africa
19-04-2020	19	4	2020	0	0	Benin	BJ	BEN	11485048	Africa
18-04-2020	18	4	2020	0	0	Benin	BJ	BEN	11485048	Africa
17-04-2020	17	4	2020	2	0	Benin	BJ	BEN	11485048	Africa
16-04-2020	16	4	2020	0	0	Benin	BJ	BEN	11485048	Africa
15-04-2020	15	4	2020	0	0	Benin	BJ	BEN	11485048	Africa
14-04-2020	14	4	2020	0	0	Benin	BJ	BEN	11485048	Africa
13-04-2020	13	4	2020	0	0	Benin	BJ	BEN	11485048	Africa
12/4/2020	12	4	2020	0	0	Benin	BJ	BEN	11485048	Africa
11/4/2020	11	4	2020	5	0	Benin	BJ	BEN	11485048	Africa
10/4/2020	10	4	2020	4	0	Benin	BJ	BEN	11485048	Africa
9/4/2020	9	4	2020	0	0	Benin	BJ	BEN	11485048	Africa
8/4/2020	8	4	2020	0	0	Benin	BJ	BEN	11485048	Africa
7/4/2020	7	4	2020	4	1	Benin	BJ	BEN	11485048	Africa
6/4/2020	6	4	2020	6	0	Benin	BJ	BEN	11485048	Africa
5/4/2020	5	4	2020	0	0	Benin	BJ	BEN	11485048	Africa
4/4/2020	4	4	2020	3	0	Benin	BJ	BEN	11485048	Africa
3/4/2020	3	4	2020	0	0	Benin	BJ	BEN	11485048	Africa
2/4/2020	2	4	2020	5	0	Benin	BJ	BEN	11485048	Africa
1/4/2020	1	4	2020	2	0	Benin	BJ	BEN	11485048	Africa
31-03-2020	31	3	2020	0	0	Benin	BJ	BEN	11485048	Africa
30-03-2020	30	3	2020	0	0	Benin	BJ	BEN	11485048	Africa
29-03-2020	29	3	2020	0	0	Benin	BJ	BEN	11485048	Africa
28-03-2020	28	3	2020	0	0	Benin	BJ	BEN	11485048	Africa
27-03-2020	27	3	2020	1	0	Benin	BJ	BEN	11485048	Africa
26-03-2020	26	3	2020	0	0	Benin	BJ	BEN	11485048	Africa
25-03-2020	25	3	2020	0	0	Benin	BJ	BEN	11485048	Africa
24-03-2020	24	3	2020	3	0	Benin	BJ	BEN	11485048	Africa
23-03-2020	23	3	2020	0	0	Benin	BJ	BEN	11485048	Africa
22-03-2020	22	3	2020	0	0	Benin	BJ	BEN	11485048	Africa
21-03-2020	21	3	2020	0	0	Benin	BJ	BEN	11485048	Africa
20-03-2020	20	3	2020	1	0	Benin	BJ	BEN	11485048	Africa
19-03-2020	19	3	2020	0	0	Benin	BJ	BEN	11485048	Africa
18-03-2020	18	3	2020	0	0	Benin	BJ	BEN	11485048	Africa
17-03-2020	17	3	2020	1	0	Benin	BJ	BEN	11485048	Africa
10/5/2020	10	5	2020	0	0	Bermuda	BM	BMU	63968	America
9/5/2020	9	5	2020	0	0	Bermuda	BM	BMU	63968	America
8/5/2020	8	5	2020	0	0	Bermuda	BM	BMU	63968	America
7/5/2020	7	5	2020	3	0	Bermuda	BM	BMU	63968	America
6/5/2020	6	5	2020	0	0	Bermuda	BM	BMU	63968	America
5/5/2020	5	5	2020	0	0	Bermuda	BM	BMU	63968	America
4/5/2020	4	5	2020	1	0	Bermuda	BM	BMU	63968	America
3/5/2020	3	5	2020	0	1	Bermuda	BM	BMU	63968	America
2/5/2020	2	5	2020	0	0	Bermuda	BM	BMU	63968	America
1/5/2020	1	5	2020	3	0	Bermuda	BM	BMU	63968	America
30-04-2020	30	4	2020	1	0	Bermuda	BM	BMU	63968	America
29-04-2020	29	4	2020	0	0	Bermuda	BM	BMU	63968	America
28-04-2020	28	4	2020	1	1	Bermuda	BM	BMU	63968	America
27-04-2020	27	4	2020	10	0	Bermuda	BM	BMU	63968	America
26-04-2020	26	4	2020	0	0	Bermuda	BM	BMU	63968	America
25-04-2020	25	4	2020	0	0	Bermuda	BM	BMU	63968	America
24-04-2020	24	4	2020	0	0	Bermuda	BM	BMU	63968	America
23-04-2020	23	4	2020	1	0	Bermuda	BM	BMU	63968	America
22-04-2020	22	4	2020	12	0	Bermuda	BM	BMU	63968	America
21-04-2020	21	4	2020	0	0	Bermuda	BM	BMU	63968	America
20-04-2020	20	4	2020	0	0	Bermuda	BM	BMU	63968	America
19-04-2020	19	4	2020	3	0	Bermuda	BM	BMU	63968	America
18-04-2020	18	4	2020	0	0	Bermuda	BM	BMU	63968	America
17-04-2020	17	4	2020	2	0	Bermuda	BM	BMU	63968	America
16-04-2020	16	4	2020	24	0	Bermuda	BM	BMU	63968	America
15-04-2020	15	4	2020	0	1	Bermuda	BM	BMU	63968	America
14-04-2020	14	4	2020	0	0	Bermuda	BM	BMU	63968	America
13-04-2020	13	4	2020	7	0	Bermuda	BM	BMU	63968	America
12/4/2020	12	4	2020	2	0	Bermuda	BM	BMU	63968	America
11/4/2020	11	4	2020	0	0	Bermuda	BM	BMU	63968	America
10/4/2020	10	4	2020	9	1	Bermuda	BM	BMU	63968	America
9/4/2020	9	4	2020	0	1	Bermuda	BM	BMU	63968	America
8/4/2020	8	4	2020	0	0	Bermuda	BM	BMU	63968	America
7/4/2020	7	4	2020	2	2	Bermuda	BM	BMU	63968	America
6/4/2020	6	4	2020	0	0	Bermuda	BM	BMU	63968	America
5/4/2020	5	4	2020	2	0	Bermuda	BM	BMU	63968	America
4/4/2020	4	4	2020	0	0	Bermuda	BM	BMU	63968	America
3/4/2020	3	4	2020	3	0	Bermuda	BM	BMU	63968	America
2/4/2020	2	4	2020	0	0	Bermuda	BM	BMU	63968	America
1/4/2020	1	4	2020	5	0	Bermuda	BM	BMU	63968	America
31-03-2020	31	3	2020	5	0	Bermuda	BM	BMU	63968	America
30-03-2020	30	3	2020	0	0	Bermuda	BM	BMU	63968	America
29-03-2020	29	3	2020	5	0	Bermuda	BM	BMU	63968	America
28-03-2020	28	3	2020	2	0	Bermuda	BM	BMU	63968	America
27-03-2020	27	3	2020	9	0	Bermuda	BM	BMU	63968	America
26-03-2020	26	3	2020	0	0	Bermuda	BM	BMU	63968	America
25-03-2020	25	3	2020	0	0	Bermuda	BM	BMU	63968	America
24-03-2020	24	3	2020	0	0	Bermuda	BM	BMU	63968	America
23-03-2020	23	3	2020	4	0	Bermuda	BM	BMU	63968	America
22-03-2020	22	3	2020	0	0	Bermuda	BM	BMU	63968	America
21-03-2020	21	3	2020	0	0	Bermuda	BM	BMU	63968	America
20-03-2020	20	3	2020	2	0	Bermuda	BM	BMU	63968	America
10/5/2020	10	5	2020	0	0	Bhutan	BT	BTN	754394	Asia
9/5/2020	9	5	2020	0	0	Bhutan	BT	BTN	754394	Asia
8/5/2020	8	5	2020	0	0	Bhutan	BT	BTN	754394	Asia
7/5/2020	7	5	2020	0	0	Bhutan	BT	BTN	754394	Asia
6/5/2020	6	5	2020	0	0	Bhutan	BT	BTN	754394	Asia
5/5/2020	5	5	2020	0	0	Bhutan	BT	BTN	754394	Asia
4/5/2020	4	5	2020	0	0	Bhutan	BT	BTN	754394	Asia
3/5/2020	3	5	2020	0	0	Bhutan	BT	BTN	754394	Asia
2/5/2020	2	5	2020	0	0	Bhutan	BT	BTN	754394	Asia
1/5/2020	1	5	2020	0	0	Bhutan	BT	BTN	754394	Asia
30-04-2020	30	4	2020	0	0	Bhutan	BT	BTN	754394	Asia
29-04-2020	29	4	2020	0	0	Bhutan	BT	BTN	754394	Asia
28-04-2020	28	4	2020	0	0	Bhutan	BT	BTN	754394	Asia
27-04-2020	27	4	2020	0	0	Bhutan	BT	BTN	754394	Asia
26-04-2020	26	4	2020	0	0	Bhutan	BT	BTN	754394	Asia
25-04-2020	25	4	2020	0	0	Bhutan	BT	BTN	754394	Asia
24-04-2020	24	4	2020	0	0	Bhutan	BT	BTN	754394	Asia
23-04-2020	23	4	2020	1	0	Bhutan	BT	BTN	754394	Asia
22-04-2020	22	4	2020	0	0	Bhutan	BT	BTN	754394	Asia
21-04-2020	21	4	2020	1	0	Bhutan	BT	BTN	754394	Asia
20-04-2020	20	4	2020	0	0	Bhutan	BT	BTN	754394	Asia
19-04-2020	19	4	2020	0	0	Bhutan	BT	BTN	754394	Asia
18-04-2020	18	4	2020	0	0	Bhutan	BT	BTN	754394	Asia
17-04-2020	17	4	2020	0	0	Bhutan	BT	BTN	754394	Asia
16-04-2020	16	4	2020	0	0	Bhutan	BT	BTN	754394	Asia
15-04-2020	15	4	2020	0	0	Bhutan	BT	BTN	754394	Asia
14-04-2020	14	4	2020	0	0	Bhutan	BT	BTN	754394	Asia
13-04-2020	13	4	2020	0	0	Bhutan	BT	BTN	754394	Asia
12/4/2020	12	4	2020	0	0	Bhutan	BT	BTN	754394	Asia
11/4/2020	11	4	2020	0	0	Bhutan	BT	BTN	754394	Asia
10/4/2020	10	4	2020	0	0	Bhutan	BT	BTN	754394	Asia
9/4/2020	9	4	2020	0	0	Bhutan	BT	BTN	754394	Asia
8/4/2020	8	4	2020	0	0	Bhutan	BT	BTN	754394	Asia
7/4/2020	7	4	2020	0	0	Bhutan	BT	BTN	754394	Asia
6/4/2020	6	4	2020	0	0	Bhutan	BT	BTN	754394	Asia
5/4/2020	5	4	2020	0	0	Bhutan	BT	BTN	754394	Asia
4/4/2020	4	4	2020	0	0	Bhutan	BT	BTN	754394	Asia
3/4/2020	3	4	2020	0	0	Bhutan	BT	BTN	754394	Asia
2/4/2020	2	4	2020	1	0	Bhutan	BT	BTN	754394	Asia
1/4/2020	1	4	2020	0	0	Bhutan	BT	BTN	754394	Asia
31-03-2020	31	3	2020	0	0	Bhutan	BT	BTN	754394	Asia
30-03-2020	30	3	2020	0	0	Bhutan	BT	BTN	754394	Asia
29-03-2020	29	3	2020	1	0	Bhutan	BT	BTN	754394	Asia
28-03-2020	28	3	2020	0	0	Bhutan	BT	BTN	754394	Asia
27-03-2020	27	3	2020	0	0	Bhutan	BT	BTN	754394	Asia
26-03-2020	26	3	2020	1	0	Bhutan	BT	BTN	754394	Asia
25-03-2020	25	3	2020	0	0	Bhutan	BT	BTN	754394	Asia
24-03-2020	24	3	2020	0	0	Bhutan	BT	BTN	754394	Asia
23-03-2020	23	3	2020	0	0	Bhutan	BT	BTN	754394	Asia
22-03-2020	22	3	2020	0	0	Bhutan	BT	BTN	754394	Asia
21-03-2020	21	3	2020	1	0	Bhutan	BT	BTN	754394	Asia
20-03-2020	20	3	2020	0	0	Bhutan	BT	BTN	754394	Asia
19-03-2020	19	3	2020	0	0	Bhutan	BT	BTN	754394	Asia
18-03-2020	18	3	2020	0	0	Bhutan	BT	BTN	754394	Asia
17-03-2020	17	3	2020	0	0	Bhutan	BT	BTN	754394	Asia
15-03-2020	15	3	2020	0	0	Bhutan	BT	BTN	754394	Asia
13-03-2020	13	3	2020	0	0	Bhutan	BT	BTN	754394	Asia
6/3/2020	6	3	2020	1	0	Bhutan	BT	BTN	754394	Asia
10/5/2020	10	5	2020	171	8	Bolivia	BO	BOL	11353142	America
9/5/2020	9	5	2020	185	4	Bolivia	BO	BOL	11353142	America
8/5/2020	8	5	2020	195	11	Bolivia	BO	BOL	11353142	America
7/5/2020	7	5	2020	84	5	Bolivia	BO	BOL	11353142	America
6/5/2020	6	5	2020	121	4	Bolivia	BO	BOL	11353142	America
5/5/2020	5	5	2020	87	6	Bolivia	BO	BOL	11353142	America
4/5/2020	4	5	2020	124	5	Bolivia	BO	BOL	11353142	America
3/5/2020	3	5	2020	241	5	Bolivia	BO	BOL	11353142	America
2/5/2020	2	5	2020	62	4	Bolivia	BO	BOL	11353142	America
1/5/2020	1	5	2020	57	3	Bolivia	BO	BOL	11353142	America
30-04-2020	30	4	2020	57	4	Bolivia	BO	BOL	11353142	America
29-04-2020	29	4	2020	39	2	Bolivia	BO	BOL	11353142	America
28-04-2020	28	4	2020	64	3	Bolivia	BO	BOL	11353142	America
27-04-2020	27	4	2020	84	4	Bolivia	BO	BOL	11353142	America
26-04-2020	26	4	2020	59	2	Bolivia	BO	BOL	11353142	America
25-04-2020	25	4	2020	104	1	Bolivia	BO	BOL	11353142	America
24-04-2020	24	4	2020	31	3	Bolivia	BO	BOL	11353142	America
23-04-2020	23	4	2020	63	3	Bolivia	BO	BOL	11353142	America
22-04-2020	22	4	2020	11	3	Bolivia	BO	BOL	11353142	America
21-04-2020	21	4	2020	34	1	Bolivia	BO	BOL	11353142	America
20-04-2020	20	4	2020	44	1	Bolivia	BO	BOL	11353142	America
19-04-2020	19	4	2020	27	1	Bolivia	BO	BOL	11353142	America
18-04-2020	18	4	2020	28	0	Bolivia	BO	BOL	11353142	America
17-04-2020	17	4	2020	24	2	Bolivia	BO	BOL	11353142	America
16-04-2020	16	4	2020	44	1	Bolivia	BO	BOL	11353142	America
15-04-2020	15	4	2020	43	0	Bolivia	BO	BOL	11353142	America
14-04-2020	14	4	2020	24	1	Bolivia	BO	BOL	11353142	America
13-04-2020	13	4	2020	30	3	Bolivia	BO	BOL	11353142	America
12/4/2020	12	4	2020	24	4	Bolivia	BO	BOL	11353142	America
11/4/2020	11	4	2020	8	1	Bolivia	BO	BOL	11353142	America
10/4/2020	10	4	2020	4	1	Bolivia	BO	BOL	11353142	America
9/4/2020	9	4	2020	54	3	Bolivia	BO	BOL	11353142	America
8/4/2020	8	4	2020	16	1	Bolivia	BO	BOL	11353142	America
7/4/2020	7	4	2020	11	3	Bolivia	BO	BOL	11353142	America
6/4/2020	6	4	2020	26	1	Bolivia	BO	BOL	11353142	America
5/4/2020	5	4	2020	18	0	Bolivia	BO	BOL	11353142	America
4/4/2020	4	4	2020	7	1	Bolivia	BO	BOL	11353142	America
3/4/2020	3	4	2020	9	1	Bolivia	BO	BOL	11353142	America
2/4/2020	2	4	2020	8	1	Bolivia	BO	BOL	11353142	America
1/4/2020	1	4	2020	8	1	Bolivia	BO	BOL	11353142	America
31-03-2020	31	3	2020	11	3	Bolivia	BO	BOL	11353142	America
30-03-2020	30	3	2020	15	3	Bolivia	BO	BOL	11353142	America
29-03-2020	29	3	2020	7	0	Bolivia	BO	BOL	11353142	America
28-03-2020	28	3	2020	13	0	Bolivia	BO	BOL	11353142	America
27-03-2020	27	3	2020	22	0	Bolivia	BO	BOL	11353142	America
26-03-2020	26	3	2020	7	0	Bolivia	BO	BOL	11353142	America
25-03-2020	25	3	2020	4	0	Bolivia	BO	BOL	11353142	America
24-03-2020	24	3	2020	1	0	Bolivia	BO	BOL	11353142	America
23-03-2020	23	3	2020	7	0	Bolivia	BO	BOL	11353142	America
22-03-2020	22	3	2020	1	0	Bolivia	BO	BOL	11353142	America
21-03-2020	21	3	2020	4	0	Bolivia	BO	BOL	11353142	America
20-03-2020	20	3	2020	3	0	Bolivia	BO	BOL	11353142	America
19-03-2020	19	3	2020	0	0	Bolivia	BO	BOL	11353142	America
18-03-2020	18	3	2020	1	0	Bolivia	BO	BOL	11353142	America
17-03-2020	17	3	2020	1	0	Bolivia	BO	BOL	11353142	America
15-03-2020	15	3	2020	0	0	Bolivia	BO	BOL	11353142	America
14-03-2020	14	3	2020	7	0	Bolivia	BO	BOL	11353142	America
13-03-2020	13	3	2020	1	0	Bolivia	BO	BOL	11353142	America
12/3/2020	12	3	2020	2	0	Bolivia	BO	BOL	11353142	America
10/5/2020	10	5	2020	0	0	Bonaire, Saint Eustatius and Saba	BQ			America
9/5/2020	9	5	2020	0	0	Bonaire, Saint Eustatius and Saba	BQ			America
8/5/2020	8	5	2020	0	0	Bonaire, Saint Eustatius and Saba	BQ			America
7/5/2020	7	5	2020	0	0	Bonaire, Saint Eustatius and Saba	BQ			America
6/5/2020	6	5	2020	0	0	Bonaire, Saint Eustatius and Saba	BQ			America
5/5/2020	5	5	2020	0	0	Bonaire, Saint Eustatius and Saba	BQ			America
4/5/2020	4	5	2020	0	0	Bonaire, Saint Eustatius and Saba	BQ			America
3/5/2020	3	5	2020	0	0	Bonaire, Saint Eustatius and Saba	BQ			America
2/5/2020	2	5	2020	0	0	Bonaire, Saint Eustatius and Saba	BQ			America
1/5/2020	1	5	2020	0	0	Bonaire, Saint Eustatius and Saba	BQ			America
30-04-2020	30	4	2020	0	0	Bonaire, Saint Eustatius and Saba	BQ			America
29-04-2020	29	4	2020	0	0	Bonaire, Saint Eustatius and Saba	BQ			America
28-04-2020	28	4	2020	0	0	Bonaire, Saint Eustatius and Saba	BQ			America
27-04-2020	27	4	2020	0	0	Bonaire, Saint Eustatius and Saba	BQ			America
26-04-2020	26	4	2020	0	0	Bonaire, Saint Eustatius and Saba	BQ			America
25-04-2020	25	4	2020	0	0	Bonaire, Saint Eustatius and Saba	BQ			America
24-04-2020	24	4	2020	0	0	Bonaire, Saint Eustatius and Saba	BQ			America
23-04-2020	23	4	2020	0	0	Bonaire, Saint Eustatius and Saba	BQ			America
22-04-2020	22	4	2020	1	0	Bonaire, Saint Eustatius and Saba	BQ			America
21-04-2020	21	4	2020	0	0	Bonaire, Saint Eustatius and Saba	BQ			America
20-04-2020	20	4	2020	1	0	Bonaire, Saint Eustatius and Saba	BQ			America
19-04-2020	19	4	2020	0	0	Bonaire, Saint Eustatius and Saba	BQ			America
18-04-2020	18	4	2020	0	0	Bonaire, Saint Eustatius and Saba	BQ			America
17-04-2020	17	4	2020	0	0	Bonaire, Saint Eustatius and Saba	BQ			America
16-04-2020	16	4	2020	0	0	Bonaire, Saint Eustatius and Saba	BQ			America
15-04-2020	15	4	2020	0	0	Bonaire, Saint Eustatius and Saba	BQ			America
14-04-2020	14	4	2020	1	0	Bonaire, Saint Eustatius and Saba	BQ			America
13-04-2020	13	4	2020	1	0	Bonaire, Saint Eustatius and Saba	BQ			America
12/4/2020	12	4	2020	0	0	Bonaire, Saint Eustatius and Saba	BQ			America
11/4/2020	11	4	2020	0	0	Bonaire, Saint Eustatius and Saba	BQ			America
10/4/2020	10	4	2020	0	0	Bonaire, Saint Eustatius and Saba	BQ			America
9/4/2020	9	4	2020	0	0	Bonaire, Saint Eustatius and Saba	BQ			America
[truncated: 14,115 more rows]
